# Supplementary material for: Single-cell landscape of primary central nervous system diffuse large B-cell lymphoma
Source: Cell Discov. 2023 Jun 12;9:55. doi: 10.1038/s41421-023-00559-7 (PMC10261103; doi:10.1038/s41421-023-00559-7)
Supplement: Supplementary file 2 — STable 1 [file 41421_2023_559_MOESM2_ESM.xlsx]

## Sheet: Table S1
Table S1. Sorting Strategy and Tissue Preservation, Related to Figure 1.
Note that this table contains the following worksheets:
Table S1A. Overview of sorting strategy for all tissues with flow cytometry
Table S1B. Overview of libraray construction of all tissues

## Sheet: S1A
Table S1. Sorting Strategy and Tissue Preservation, Related to Figure 1.
Table S1A. Overview of sorting strategy for all tissues with flow cytometry
Sample	The ratio of the quantity of CD19+ cells to CD45+ live cells	Sorting strategy
P73	0.9	B
P73-2	0.85	C
P124	0.86	B
P145	0.87	B
P182	0.96	A
P201	0.95	A
P202	0.5	A
P203	0.56	A
P205	0.97	A
Sorting strategy A : sort all CD45+ live cells
Sorting strategy B : sort CD45+ CD19+ live cells and CD45+ CD19- live cells with 1:1 quantity ratio
Sorting strategy C : only sort CD45+ CD19+ live cells

## Sheet: S1B
Table S1. Sorting Strategy and Tissue Preservation, Related to Figure 1.
Table S1B. Overview of libraray construction of all tissues
Tissues	Tissue preservation	Tpyes of library
P73	FL	scRNA, scBCR, scTCR, scATAC
P73-2	FL	scRNA, scBCR
P124	FL	scRNA, scBCR, scTCR
P145	FL	scRNA, scBCR, scTCR, scATAC
P182	Fresh	scRNA, scTCR, scATAC
P201	FS	scRNA, scBCR, scTCR, scATAC
P202	FS	scRNA, scBCR, scTCR, scATAC
P203	FS	scRNA, scBCR, scTCR
P205	FS	scRNA, scBCR, scTCR, scATAC
FL = Frozen for a long time (over 6 months); FS = Frozen for a short time (shorter than one month)
