# Supplementary material for: Single-cell landscape of primary central nervous system diffuse large B-cell lymphoma
Source: Cell Discov. 2023 Jun 12;9:55. doi: 10.1038/s41421-023-00559-7 (PMC10261103; doi:10.1038/s41421-023-00559-7)
Supplement: Supplementary file 4 — STable 3 [file 41421_2023_559_MOESM4_ESM.xlsx]

## Sheet: Table S3
Table S3. Gene ontology result of Meta programs
Note that this table contains the following worksheets:
Table S3A. Gene ontology result of MP1
Table S3B. Gene ontology result of MP2
Table S3C. Gene ontology result of MP3
Table S3D. Gene ontology result of MP4
Table S3E. Gene ontology result of MP5
Table S3F. Gene ontology result of MP6
Table S3G. Gene ontology result of MP7

## Sheet: S3A
Table S3. Gene ontology result of Meta programs
Table S3A. Gene ontology result of MP1
	ID	Description	GeneRatio	BgRatio	pvalue	p.adjust	qvalue	geneID	Count
GO:0008380	GO:0008380	RNA splicing	11/66	434/18722	3.12321e-07	0.000408517	0.000368539	PTBP3/SETX/PRPF4B/FUS/SON/MBNL1/DDX17/SUGP2/SRSF10/LUC7L2/SRSF11	11
GO:0043484	GO:0043484	regulation of RNA splicing	7/66	148/18722	8.82167e-07	0.000576937	0.000520479	PTBP3/SETX/FUS/SON/MBNL1/DDX17/SRSF10	7
GO:0045655	GO:0045655	regulation of monocyte differentiation	3/66	21/18722	5.31822e-05	0.0205572	0.0185455	INPP5D/CDK6/FOXP1	3
GO:0030218	GO:0030218	erythrocyte differentiation	5/66	120/18722	6.50656e-05	0.0205572	0.0185455	PRKDC/INPP5D/PTBP3/CDK6/IKZF1	5
GO:0034101	GO:0034101	erythrocyte homeostasis	5/66	129/18722	9.17058e-05	0.0205572	0.0185455	PRKDC/INPP5D/PTBP3/CDK6/IKZF1	5
GO:1903131	GO:1903131	mononuclear cell differentiation	8/66	426/18722	0.000121805	0.0205572	0.0185455	PRKDC/INPP5D/IKZF3/CDK6/TMEM131L/DOCK10/FOXP1/IKZF1	8
GO:0000377	GO:0000377	RNA splicing, via transesterification reactions with bulged adenosine as nucleophile	7/66	320/18722	0.000131001	0.0205572	0.0185455	SETX/PRPF4B/SON/MBNL1/DDX17/SRSF10/LUC7L2	7
GO:0000398	GO:0000398	mRNA splicing, via spliceosome	7/66	320/18722	0.000131001	0.0205572	0.0185455	SETX/PRPF4B/SON/MBNL1/DDX17/SRSF10/LUC7L2	7
GO:0000375	GO:0000375	RNA splicing, via transesterification reactions	7/66	324/18722	0.000141449	0.0205572	0.0185455	SETX/PRPF4B/SON/MBNL1/DDX17/SRSF10/LUC7L2	7
GO:0002262	GO:0002262	myeloid cell homeostasis	5/66	157/18722	0.000230237	0.0301149	0.0271679	PRKDC/INPP5D/PTBP3/CDK6/IKZF1	5
GO:0030224	GO:0030224	monocyte differentiation	3/66	36/18722	0.000274916	0.0326901	0.029491	INPP5D/CDK6/FOXP1	3
GO:0030098	GO:0030098	lymphocyte differentiation	7/66	374/18722	0.000339427	0.0369975	0.033377	PRKDC/INPP5D/IKZF3/TMEM131L/DOCK10/FOXP1/IKZF1	7
GO:0048872	GO:0048872	homeostasis of number of cells	6/66	272/18722	0.000389611	0.0388723	0.0350683	PRKDC/INPP5D/PTBP3/CDK6/DOCK10/IKZF1	6
GO:0048024	GO:0048024	regulation of mRNA splicing, via spliceosome	4/66	101/18722	0.00044491	0.0388723	0.0350683	SON/MBNL1/DDX17/SRSF10	4
GO:1902105	GO:1902105	regulation of leukocyte differentiation	6/66	279/18722	0.000445783	0.0388723	0.0350683	PRKDC/INPP5D/IKZF3/CDK6/TMEM131L/FOXP1	6
GO:0045646	GO:0045646	regulation of erythrocyte differentiation	3/66	47/18722	0.000607302	0.0496469	0.0447885	PRKDC/INPP5D/CDK6	3

## Sheet: S3B
Table S3. Gene ontology result of Meta programs
Table S3B. Gene ontology result of MP2
	ID	Description	GeneRatio	BgRatio	pvalue	p.adjust	qvalue	geneID	Count
GO:0050864	GO:0050864	regulation of B cell activation	13/82	198/18722	3.28158e-12	3.7293e-09	3.23449e-09	IGLC1/IGHV3-23/THEMIS2/IGKC/IGHM/XBP1/CD27/MZB1/CD38/IGHA2/IGHV3-49/IGHA1/IGLC2	13
GO:0034976	GO:0034976	response to endoplasmic reticulum stress	14/82	256/18722	5.38138e-12	3.7293e-09	3.23449e-09	SDF2L1/HSP90B1/PDIA2/MANF/HM13/HERPUD1/HSPA5/CALR/P4HB/PDIA4/SELENOS/DNAJB9/XBP1/DERL3	14
GO:0042113	GO:0042113	B cell activation	15/82	334/18722	1.46116e-11	6.75054e-09	5.85488e-09	IGLC1/CD79A/IGHV3-23/THEMIS2/IGKC/IGHM/DNAJB9/XBP1/CD27/MZB1/CD38/IGHA2/IGHV3-49/IGHA1/IGLC2	15
GO:0050871	GO:0050871	positive regulation of B cell activation	11/82	152/18722	5.98771e-11	2.07474e-08	1.79946e-08	IGLC1/IGHV3-23/IGKC/IGHM/XBP1/CD27/CD38/IGHA2/IGHV3-49/IGHA1/IGLC2	11
GO:0006457	GO:0006457	protein folding	12/82	212/18722	1.34451e-10	3.72699e-08	3.23249e-08	SDF2L1/HSP90B1/PDIA2/HSPA5/CALR/P4HB/PDIA4/FKBP2/FKBP11/PDIA6/PRDX4/PPIB	12
GO:0050853	GO:0050853	B cell receptor signaling pathway	10/82	131/18722	2.77475e-10	6.40966e-08	5.55923e-08	IGLC1/CD79A/IGHV3-23/IGKC/IGHM/CD38/IGHA2/IGHV3-49/IGHA1/IGLC2	10
GO:0034975	GO:0034975	protein folding in endoplasmic reticulum	5/82	11/18722	6.44579e-10	1.27627e-07	1.10693e-07	HSP90B1/PDIA2/HSPA5/CALR/P4HB	5
GO:0036503	GO:0036503	ERAD pathway	9/82	107/18722	9.57494e-10	1.65886e-07	1.43876e-07	SDF2L1/HSP90B1/HM13/HERPUD1/HSPA5/CALR/SELENOS/DNAJB9/DERL3	9
GO:0051251	GO:0051251	positive regulation of lymphocyte activation	13/82	362/18722	5.70699e-09	8.78877e-07	7.62267e-07	IGLC1/HLA-DQA2/IGHV3-23/IGKC/IGHM/XBP1/CCL19/CD27/CD38/IGHA2/IGHV3-49/IGHA1/IGLC2	13
GO:0050851	GO:0050851	antigen receptor-mediated signaling pathway	11/82	240/18722	7.68142e-09	1.06464e-06	9.23387e-07	IGLC1/CD79A/IGHV3-23/THEMIS2/IGKC/IGHM/CD38/IGHA2/IGHV3-49/IGHA1/IGLC2	11
GO:0002768	GO:0002768	immune response-regulating cell surface receptor signaling pathway	12/82	315/18722	1.20789e-08	1.48219e-06	1.28553e-06	IGLC1/CD79A/IGHV3-23/THEMIS2/LILRA4/IGKC/IGHM/CD38/IGHA2/IGHV3-49/IGHA1/IGLC2	12
GO:0006910	GO:0006910	phagocytosis, recognition	8/82	100/18722	1.28328e-08	1.48219e-06	1.28553e-06	IGLC1/IGHV3-23/IGKC/IGHM/IGHA2/IGHV3-49/IGHA1/IGLC2	8
GO:0016064	GO:0016064	immunoglobulin mediated immune response	10/82	207/18722	2.35103e-08	2.24614e-06	1.94812e-06	IGLC1/HLA-DQA2/IGHV3-23/IGKC/IGHM/CD27/IGHA2/IGHV3-49/IGHA1/IGLC2	10
GO:0006958	GO:0006958	complement activation, classical pathway	8/82	108/18722	2.36016e-08	2.24614e-06	1.94812e-06	IGLC1/IGHV3-23/IGKC/IGHM/IGHA2/IGHV3-49/IGHA1/IGLC2	8
GO:0002696	GO:0002696	positive regulation of leukocyte activation	13/82	409/18722	2.43089e-08	2.24614e-06	1.94812e-06	IGLC1/HLA-DQA2/IGHV3-23/IGKC/IGHM/XBP1/CCL19/CD27/CD38/IGHA2/IGHV3-49/IGHA1/IGLC2	13
GO:0019724	GO:0019724	B cell mediated immunity	10/82	210/18722	2.69499e-08	2.33453e-06	2.02479e-06	IGLC1/HLA-DQA2/IGHV3-23/IGKC/IGHM/CD27/IGHA2/IGHV3-49/IGHA1/IGLC2	10
GO:0050867	GO:0050867	positive regulation of cell activation	13/82	420/18722	3.32068e-08	2.70733e-06	2.34812e-06	IGLC1/HLA-DQA2/IGHV3-23/IGKC/IGHM/XBP1/CCL19/CD27/CD38/IGHA2/IGHV3-49/IGHA1/IGLC2	13
GO:0002449	GO:0002449	lymphocyte mediated immunity	12/82	350/18722	3.86712e-08	2.97769e-06	2.58261e-06	IGLC1/IL18RAP/HLA-DQA2/IGHV3-23/CADM1/IGKC/IGHM/CD27/IGHA2/IGHV3-49/IGHA1/IGLC2	12
GO:0008037	GO:0008037	cell recognition	10/82	225/18722	5.17212e-08	3.47248e-06	3.01175e-06	IGLC1/IGHV3-23/CADM1/IGKC/IGHM/CCL19/IGHA2/IGHV3-49/IGHA1/IGLC2	10
GO:0002429	GO:0002429	immune response-activating cell surface receptor signaling pathway	11/82	291/18722	5.57483e-08	3.47248e-06	3.01175e-06	IGLC1/CD79A/IGHV3-23/THEMIS2/IGKC/IGHM/CD38/IGHA2/IGHV3-49/IGHA1/IGLC2	11
GO:0002757	GO:0002757	immune response-activating signal transduction	11/82	291/18722	5.57483e-08	3.47248e-06	3.01175e-06	IGLC1/CD79A/IGHV3-23/THEMIS2/IGKC/IGHM/CD38/IGHA2/IGHV3-49/IGHA1/IGLC2	11
GO:0002443	GO:0002443	leukocyte mediated immunity	13/82	440/18722	5.72049e-08	3.47248e-06	3.01175e-06	IGLC1/IL18RAP/HLA-DQA2/IGHV3-23/PTGDS/CADM1/IGKC/IGHM/CD27/IGHA2/IGHV3-49/IGHA1/IGLC2	13
GO:0002455	GO:0002455	humoral immune response mediated by circulating immunoglobulin	8/82	121/18722	5.76241e-08	3.47248e-06	3.01175e-06	IGLC1/IGHV3-23/IGKC/IGHM/IGHA2/IGHV3-49/IGHA1/IGLC2	8
GO:0006911	GO:0006911	phagocytosis, engulfment	8/82	127/18722	8.4047e-08	4.85371e-06	4.20972e-06	IGLC1/IGHV3-23/IGKC/IGHM/IGHA2/IGHV3-49/IGHA1/IGLC2	8
GO:0030433	GO:0030433	ubiquitin-dependent ERAD pathway	7/82	85/18722	8.92995e-08	4.95076e-06	4.29389e-06	HSP90B1/HERPUD1/HSPA5/CALR/SELENOS/DNAJB9/DERL3	7
GO:0006909	GO:0006909	phagocytosis	11/82	308/18722	9.91312e-08	5.17308e-06	4.48672e-06	TXNDC5/IGLC1/IGHV3-23/CALR/IGKC/IGHM/RAB34/IGHA2/IGHV3-49/IGHA1/IGLC2	11
GO:0006956	GO:0006956	complement activation	8/82	130/18722	1.00774e-07	5.17308e-06	4.48672e-06	IGLC1/IGHV3-23/IGKC/IGHM/IGHA2/IGHV3-49/IGHA1/IGLC2	8
GO:0099024	GO:0099024	plasma membrane invagination	8/82	136/18722	1.42964e-07	7.07671e-06	6.13777e-06	IGLC1/IGHV3-23/IGKC/IGHM/IGHA2/IGHV3-49/IGHA1/IGLC2	8
GO:0030970	GO:0030970	retrograde protein transport, ER to cytosol	5/82	29/18722	1.55762e-07	7.19619e-06	6.2414e-06	HSP90B1/HM13/HERPUD1/SELENOS/DERL3	5
GO:1903513	GO:1903513	endoplasmic reticulum to cytosol transport	5/82	29/18722	1.55762e-07	7.19619e-06	6.2414e-06	HSP90B1/HM13/HERPUD1/SELENOS/DERL3	5
GO:0018208	GO:0018208	peptidyl-proline modification	6/82	58/18722	1.97852e-07	8.8459e-06	7.67222e-06	P4HB/FKBP2/FKBP11/PRDX4/P3H2/PPIB	6
GO:0010324	GO:0010324	membrane invagination	8/82	144/18722	2.22193e-07	9.62374e-06	8.34686e-06	IGLC1/IGHV3-23/IGKC/IGHM/IGHA2/IGHV3-49/IGHA1/IGLC2	8
GO:0002460	GO:0002460	adaptive immune response based on somatic recombination of immune receptors built from immunoglobulin superfamily domains	11/82	356/18722	4.22301e-07	1.76634e-05	1.53198e-05	IGLC1/HLA-DQA2/IGHV3-23/IGKC/IGHM/CCL19/CD27/IGHA2/IGHV3-49/IGHA1/IGLC2	11
GO:0002377	GO:0002377	immunoglobulin production	9/82	216/18722	4.33301e-07	1.76634e-05	1.53198e-05	IGKV1-39/HLA-DQA2/IGKV1D-39/IGKV1-27/IGKC/IGKV4-1/DNAJB9/XBP1/MZB1	9
GO:0061077	GO:0061077	chaperone-mediated protein folding	6/82	67/18722	4.72775e-07	1.82711e-05	1.58469e-05	SDF2L1/HSPA5/PDIA4/FKBP2/FKBP11/PPIB	6
GO:0035966	GO:0035966	response to topologically incorrect protein	8/82	159/18722	4.74575e-07	1.82711e-05	1.58469e-05	SDF2L1/MANF/HERPUD1/HSPA5/SELENOS/DNAJB9/XBP1/DERL3	8
GO:0002253	GO:0002253	activation of immune response	11/82	375/18722	7.05509e-07	2.6428e-05	2.29215e-05	IGLC1/CD79A/IGHV3-23/THEMIS2/IGKC/IGHM/CD38/IGHA2/IGHV3-49/IGHA1/IGLC2	11
GO:0035967	GO:0035967	cellular response to topologically incorrect protein	7/82	116/18722	7.5663e-07	2.75971e-05	2.39355e-05	SDF2L1/HERPUD1/HSPA5/SELENOS/DNAJB9/XBP1/DERL3	7
GO:0030968	GO:0030968	endoplasmic reticulum unfolded protein response	6/82	74/18722	8.5649e-07	3.0416e-05	2.63804e-05	HERPUD1/HSPA5/SELENOS/DNAJB9/XBP1/DERL3	6
GO:0002764	GO:0002764	immune response-regulating signaling pathway	12/82	468/18722	8.77808e-07	3.0416e-05	2.63804e-05	IGLC1/CD79A/IGHV3-23/THEMIS2/LILRA4/IGKC/IGHM/CD38/IGHA2/IGHV3-49/IGHA1/IGLC2	12
GO:0006959	GO:0006959	humoral immune response	10/82	317/18722	1.22357e-06	4.13627e-05	3.58747e-05	IGLC1/RARRES2/IGHV3-23/IGKC/IGHM/JCHAIN/IGHA2/IGHV3-49/IGHA1/IGLC2	10
GO:1903573	GO:1903573	negative regulation of response to endoplasmic reticulum stress	5/82	44/18722	1.35303e-06	4.465e-05	3.87259e-05	HERPUD1/HSPA5/SELENOS/DNAJB9/XBP1	5
GO:1905897	GO:1905897	regulation of response to endoplasmic reticulum stress	6/82	82/18722	1.5745e-06	5.075e-05	4.40165e-05	MANF/HERPUD1/HSPA5/SELENOS/DNAJB9/XBP1	6
GO:0032527	GO:0032527	protein exit from endoplasmic reticulum	5/82	48/18722	2.10428e-06	6.62848e-05	5.74901e-05	HSP90B1/HM13/HERPUD1/SELENOS/DERL3	5
GO:0006986	GO:0006986	response to unfolded protein	7/82	137/18722	2.31852e-06	7.14105e-05	6.19357e-05	MANF/HERPUD1/HSPA5/SELENOS/DNAJB9/XBP1/DERL3	7
GO:0042742	GO:0042742	defense response to bacterium	10/82	350/18722	2.97271e-06	8.95692e-05	7.76851e-05	IGLC1/RARRES2/IGHV3-23/IGKC/IGHM/JCHAIN/IGHA2/IGHV3-49/IGHA1/IGLC2	10
GO:0034620	GO:0034620	cellular response to unfolded protein	6/82	96/18722	3.97032e-06	0.000117082	0.000101548	HERPUD1/HSPA5/SELENOS/DNAJB9/XBP1/DERL3	6
GO:0002440	GO:0002440	production of molecular mediator of immune response	9/82	308/18722	8.03351e-06	0.000231968	0.00020119	IGKV1-39/HLA-DQA2/IGKV1D-39/IGKV1-27/IGKC/IGKV4-1/DNAJB9/XBP1/MZB1	9
GO:0070972	GO:0070972	protein localization to endoplasmic reticulum	5/82	74/18722	1.81103e-05	0.000512263	0.000444296	KDELR2/PDIA2/HERPUD1/HSPA5/SSR3	5
GO:0035437	GO:0035437	maintenance of protein localization in endoplasmic reticulum	3/82	14/18722	2.84689e-05	0.000789158	0.000684453	KDELR2/PDIA2/HSPA5	3
GO:0019511	GO:0019511	peptidyl-proline hydroxylation	3/82	15/18722	3.54737e-05	0.00096405	0.00083614	P4HB/PRDX4/P3H2	3
GO:0051651	GO:0051651	maintenance of location in cell	7/82	213/18722	4.12582e-05	0.00109969	0.000953783	KDELR2/HSP90B1/PDIA2/FTL/HSPA5/CALR/CCL19	7
GO:2000107	GO:2000107	negative regulation of leukocyte apoptotic process	4/82	46/18722	4.84884e-05	0.00126802	0.00109978	SELENOS/TSC22D3/CCL19/CD27	4
GO:0060263	GO:0060263	regulation of respiratory burst	3/82	17/18722	5.26813e-05	0.00135215	0.00117275	JCHAIN/IGHA2/IGHA1	3
GO:0036498	GO:0036498	IRE1-mediated unfolded protein response	3/82	19/18722	7.45975e-05	0.00187986	0.00163044	HSPA5/DNAJB9/XBP1	3
GO:1902236	GO:1902236	negative regulation of endoplasmic reticulum stress-induced intrinsic apoptotic signaling pathway	3/82	20/18722	8.74848e-05	0.00216525	0.00187796	HERPUD1/SELENOS/XBP1	3
GO:0019882	GO:0019882	antigen processing and presentation	5/82	106/18722	0.000102129	0.00248335	0.00215386	HLA-DQA2/CALR/RAB34/CCL19/HLA-C	5
GO:0018279	GO:0018279	protein N-linked glycosylation via asparagine	3/82	23/18722	0.000134626	0.00321709	0.00279025	OSTC/DAD1/DERL3	3
GO:0019731	GO:0019731	antibacterial humoral response	4/82	60/18722	0.000138308	0.00324906	0.00281797	IGHM/JCHAIN/IGHA2/IGHA1	4
GO:0018196	GO:0018196	peptidyl-asparagine modification	3/82	24/18722	0.000153373	0.00354291	0.00307284	OSTC/DAD1/DERL3	3
GO:0003094	GO:0003094	glomerular filtration	3/82	25/18722	0.000173738	0.00394754	0.00342378	JCHAIN/IGHA2/IGHA1	3
GO:0097205	GO:0097205	renal filtration	3/82	26/18722	0.00019578	0.00435159	0.00377422	JCHAIN/IGHA2/IGHA1	3
GO:0019730	GO:0019730	antimicrobial humoral response	5/82	122/18722	0.0001978	0.00435159	0.00377422	RARRES2/IGHM/JCHAIN/IGHA2/IGHA1	5
GO:0018126	GO:0018126	protein hydroxylation	3/82	27/18722	0.000219558	0.0047548	0.00412393	P4HB/PRDX4/P3H2	3
GO:0010498	GO:0010498	proteasomal protein catabolic process	9/82	490/18722	0.000288417	0.00614994	0.00533396	SDF2L1/HSP90B1/HM13/HERPUD1/HSPA5/CALR/SELENOS/DNAJB9/DERL3	9
GO:1900101	GO:1900101	regulation of endoplasmic reticulum unfolded protein response	3/82	30/18722	0.000301881	0.00633951	0.00549838	HSPA5/DNAJB9/XBP1	3
GO:1902235	GO:1902235	regulation of endoplasmic reticulum stress-induced intrinsic apoptotic signaling pathway	3/82	32/18722	0.000366481	0.00758123	0.00657535	HERPUD1/SELENOS/XBP1	3
GO:0001895	GO:0001895	retina homeostasis	4/82	79/18722	0.000400119	0.00815537	0.00707332	IGKC/JCHAIN/IGHA2/IGHA1	4
GO:2000106	GO:2000106	regulation of leukocyte apoptotic process	4/82	81/18722	0.000440131	0.00884089	0.00766787	SELENOS/TSC22D3/CCL19/CD27	4
GO:0045730	GO:0045730	respiratory burst	3/82	37/18722	0.000565123	0.0110472	0.00958146	JCHAIN/IGHA2/IGHA1	3
GO:0051235	GO:0051235	maintenance of location	7/82	326/18722	0.00056591	0.0110472	0.00958146	KDELR2/HSP90B1/PDIA2/FTL/HSPA5/CALR/CCL19	7
GO:0002699	GO:0002699	positive regulation of immune effector process	6/82	235/18722	0.000580006	0.0111651	0.00968372	IL18RAP/CADM1/DNAJB9/XBP1/CCL19/MZB1	6
GO:0000413	GO:0000413	protein peptidyl-prolyl isomerization	3/82	42/18722	0.000821907	0.0151888	0.0131736	FKBP2/FKBP11/PPIB	3
GO:0045047	GO:0045047	protein targeting to ER	3/82	42/18722	0.000821907	0.0151888	0.0131736	HERPUD1/HSPA5/SSR3	3
GO:0072595	GO:0072595	maintenance of protein localization in organelle	3/82	42/18722	0.000821907	0.0151888	0.0131736	KDELR2/PDIA2/HSPA5	3
GO:0018401	GO:0018401	peptidyl-proline hydroxylation to 4-hydroxy-L-proline	2/82	10/18722	0.000833544	0.0152012	0.0131843	P4HB/PRDX4	2
GO:0009636	GO:0009636	response to toxic substance	6/82	262/18722	0.00102137	0.0183847	0.0159454	ABCB1/SDC1/PRDX4/SELENOS/GLRX/SCN9A	6
GO:0072599	GO:0072599	establishment of protein localization to endoplasmic reticulum	3/82	46/18722	0.00107321	0.0190701	0.0165399	HERPUD1/HSPA5/SSR3	3
GO:0071887	GO:0071887	leukocyte apoptotic process	4/82	106/18722	0.00120982	0.0212254	0.0184092	SELENOS/TSC22D3/CCL19/CD27	4
GO:0002639	GO:0002639	positive regulation of immunoglobulin production	3/82	50/18722	0.00136837	0.023707	0.0205615	DNAJB9/XBP1/MZB1	3
GO:0003014	GO:0003014	renal system process	4/82	110/18722	0.00138753	0.0237421	0.020592	ADM/JCHAIN/IGHA2/IGHA1	4
GO:0006983	GO:0006983	ER overload response	2/82	13/18722	0.00143253	0.0242133	0.0210007	HSPA5/SELENOS	2
GO:0006465	GO:0006465	signal peptide processing	2/82	14/18722	0.00166654	0.0271744	0.0235689	HM13/SEC11C	2
GO:0045579	GO:0045579	positive regulation of B cell differentiation	2/82	14/18722	0.00166654	0.0271744	0.0235689	XBP1/CD27	2
GO:1903894	GO:1903894	regulation of IRE1-mediated unfolded protein response	2/82	14/18722	0.00166654	0.0271744	0.0235689	HSPA5/DNAJB9	2
GO:1900102	GO:1900102	negative regulation of endoplasmic reticulum unfolded protein response	2/82	15/18722	0.00191748	0.0309026	0.0268024	HSPA5/DNAJB9	2
GO:2000651	GO:2000651	positive regulation of sodium ion transmembrane transporter activity	2/82	16/18722	0.00218518	0.03446	0.0298878	FXYD2/GLRX	2
GO:0043161	GO:0043161	proteasome-mediated ubiquitin-dependent protein catabolic process	7/82	412/18722	0.00218794	0.03446	0.0298878	HSP90B1/HERPUD1/HSPA5/CALR/SELENOS/DNAJB9/DERL3	7
GO:0048002	GO:0048002	antigen processing and presentation of peptide antigen	3/82	62/18722	0.00254272	0.0395978	0.034344	HLA-DQA2/CALR/HLA-C	3
GO:0070059	GO:0070059	intrinsic apoptotic signaling pathway in response to endoplasmic reticulum stress	3/82	63/18722	0.00266149	0.0409869	0.0355488	HERPUD1/SELENOS/XBP1	3
GO:0002501	GO:0002501	peptide antigen assembly with MHC protein complex	2/82	18/18722	0.00277033	0.0419361	0.036372	HLA-DQA2/CALR	2
GO:0032507	GO:0032507	maintenance of protein location in cell	3/82	64/18722	0.00278364	0.0419361	0.036372	KDELR2/PDIA2/HSPA5	3
GO:0006487	GO:0006487	protein N-linked glycosylation	3/82	65/18722	0.00290919	0.0433563	0.0376038	OSTC/DAD1/DERL3	3
GO:0002396	GO:0002396	MHC protein complex assembly	2/82	19/18722	0.00308747	0.0450446	0.0390681	HLA-DQA2/CALR	2
GO:0070233	GO:0070233	negative regulation of T cell apoptotic process	2/82	19/18722	0.00308747	0.0450446	0.0390681	TSC22D3/CD27	2
GO:0006979	GO:0006979	response to oxidative stress	7/82	446/18722	0.00339896	0.0487374	0.0422709	NME8/IL18RAP/P4HB/SDC1/PRDX4/SELENOS/CD38	7
GO:0030183	GO:0030183	B cell differentiation	4/82	141/18722	0.00342341	0.0487374	0.0422709	CD79A/DNAJB9/XBP1/CD27	4
GO:1901224	GO:1901224	positive regulation of NIK/NF-kappaB signaling	3/82	69/18722	0.00344608	0.0487374	0.0422709	CALR/CCL19/CD27	3
GO:0006874	GO:0006874	cellular calcium ion homeostasis	7/82	448/18722	0.00348349	0.0487689	0.0422982	HSP90B1/ADM/HERPUD1/CALR/CCL19/CCR10/CD38	7

## Sheet: S3C
Table S3. Gene ontology result of Meta programs
Table S3C. Gene ontology result of MP3
	ID	Description	GeneRatio	BgRatio	pvalue	p.adjust	qvalue	geneID	Count
GO:0002399	GO:0002399	MHC class II protein complex assembly	8/96	16/18722	4.41494e-15	4.45247e-12	3.79453e-12	HLA-DMA/HLA-DQB1/HLA-DRA/HLA-DMB/HLA-DPB1/B2M/HLA-DQA1/HLA-DPA1	8
GO:0002503	GO:0002503	peptide antigen assembly with MHC class II protein complex	8/96	16/18722	4.41494e-15	4.45247e-12	3.79453e-12	HLA-DMA/HLA-DQB1/HLA-DRA/HLA-DMB/HLA-DPB1/B2M/HLA-DQA1/HLA-DPA1	8
GO:0002501	GO:0002501	peptide antigen assembly with MHC protein complex	8/96	18/18722	1.48856e-14	1.00081e-11	8.52918e-12	HLA-DMA/HLA-DQB1/HLA-DRA/HLA-DMB/HLA-DPB1/B2M/HLA-DQA1/HLA-DPA1	8
GO:0019886	GO:0019886	antigen processing and presentation of exogenous peptide antigen via MHC class II	9/96	30/18722	2.18537e-14	1.03287e-11	8.80238e-12	HLA-DMA/CD74/HLA-DQB1/HLA-DRA/HLA-DMB/HLA-DPB1/B2M/HLA-DQA1/HLA-DPA1	9
GO:0002396	GO:0002396	MHC protein complex assembly	8/96	19/18722	2.5604e-14	1.03287e-11	8.80238e-12	HLA-DMA/HLA-DQB1/HLA-DRA/HLA-DMB/HLA-DPB1/B2M/HLA-DQA1/HLA-DPA1	8
GO:0007159	GO:0007159	leukocyte cell-cell adhesion	19/96	371/18722	3.88838e-14	1.30714e-11	1.11399e-11	SELL/HLA-DMA/RAC2/CD74/ZC3H12A/HLA-DQB1/HLA-DRA/NFKBID/LAPTM5/CD83/CCR7/HLA-DMB/EZR/HLA-DPB1/CD27/LEF1/B2M/HLA-DQA1/HLA-DPA1	19
GO:0002495	GO:0002495	antigen processing and presentation of peptide antigen via MHC class II	9/96	34/18722	7.87848e-14	2.27013e-11	1.93467e-11	HLA-DMA/CD74/HLA-DQB1/HLA-DRA/HLA-DMB/HLA-DPB1/B2M/HLA-DQA1/HLA-DPA1	9
GO:0002504	GO:0002504	antigen processing and presentation of peptide or polysaccharide antigen via MHC class II	9/96	36/18722	1.40228e-13	3.53549e-11	3.01305e-11	HLA-DMA/CD74/HLA-DQB1/HLA-DRA/HLA-DMB/HLA-DPB1/B2M/HLA-DQA1/HLA-DPA1	9
GO:0002478	GO:0002478	antigen processing and presentation of exogenous peptide antigen	9/96	38/18722	2.4078e-13	5.39614e-11	4.59875e-11	HLA-DMA/CD74/HLA-DQB1/HLA-DRA/HLA-DMB/HLA-DPB1/B2M/HLA-DQA1/HLA-DPA1	9
GO:0050863	GO:0050863	regulation of T cell activation	17/96	329/18722	8.54662e-13	1.72385e-10	1.46912e-10	HLA-DMA/RAC2/CD74/ZC3H12A/HLA-DQB1/HLA-DRA/NFKBID/LAPTM5/CD83/CCR7/HLA-DMB/HLA-DPB1/CD27/LEF1/B2M/HLA-DQA1/HLA-DPA1	17
GO:0019884	GO:0019884	antigen processing and presentation of exogenous antigen	9/96	47/18722	1.93818e-12	3.55391e-10	3.02875e-10	HLA-DMA/CD74/HLA-DQB1/HLA-DRA/HLA-DMB/HLA-DPB1/B2M/HLA-DQA1/HLA-DPA1	9
GO:0050870	GO:0050870	positive regulation of T cell activation	14/96	216/18722	5.04444e-12	8.47887e-10	7.22594e-10	HLA-DMA/CD74/HLA-DQB1/HLA-DRA/NFKBID/CD83/CCR7/HLA-DMB/HLA-DPB1/CD27/LEF1/B2M/HLA-DQA1/HLA-DPA1	14
GO:1903037	GO:1903037	regulation of leukocyte cell-cell adhesion	16/96	336/18722	1.46662e-11	2.27552e-09	1.93927e-09	HLA-DMA/CD74/ZC3H12A/HLA-DQB1/HLA-DRA/NFKBID/LAPTM5/CD83/CCR7/HLA-DMB/HLA-DPB1/CD27/LEF1/B2M/HLA-DQA1/HLA-DPA1	16
GO:1903039	GO:1903039	positive regulation of leukocyte cell-cell adhesion	14/96	239/18722	1.97312e-11	2.8427e-09	2.42264e-09	HLA-DMA/CD74/HLA-DQB1/HLA-DRA/NFKBID/CD83/CCR7/HLA-DMB/HLA-DPB1/CD27/LEF1/B2M/HLA-DQA1/HLA-DPA1	14
GO:0048002	GO:0048002	antigen processing and presentation of peptide antigen	9/96	62/18722	2.70955e-11	3.64344e-09	3.10505e-09	HLA-DMA/CD74/HLA-DQB1/HLA-DRA/HLA-DMB/HLA-DPB1/B2M/HLA-DQA1/HLA-DPA1	9
GO:0051251	GO:0051251	positive regulation of lymphocyte activation	16/96	362/18722	4.463e-11	5.4345e-09	4.63144e-09	HLA-DMA/CD74/HLA-DQB1/HLA-DRA/NFKBID/CD83/CD40/CCR7/HLA-DMB/HLA-DPB1/CD27/LEF1/B2M/FCRL3/HLA-DQA1/HLA-DPA1	16
GO:0042110	GO:0042110	T cell activation	18/96	487/18722	4.58039e-11	5.4345e-09	4.63144e-09	HLA-DMA/RAC2/CD74/ZC3H12A/HLA-DQB1/HLA-DRA/NFKBID/LAPTM5/CD83/ZFP36L1/CCR7/HLA-DMB/HLA-DPB1/CD27/LEF1/B2M/HLA-DQA1/HLA-DPA1	18
GO:0002381	GO:0002381	immunoglobulin production involved in immunoglobulin-mediated immune response	9/96	70/18722	8.39948e-11	9.41209e-09	8.02126e-09	HLA-DMA/HLA-DQB1/HLA-DRA/CD40/HLA-DMB/HLA-DPB1/B2M/HLA-DQA1/HLA-DPA1	9
GO:0019882	GO:0019882	antigen processing and presentation	10/96	106/18722	1.65225e-10	1.754e-08	1.49481e-08	HLA-DMA/CD74/HLA-DQB1/HLA-DRA/CCR7/HLA-DMB/HLA-DPB1/B2M/HLA-DQA1/HLA-DPA1	10
GO:0022409	GO:0022409	positive regulation of cell-cell adhesion	14/96	284/18722	1.95193e-10	1.96853e-08	1.67764e-08	HLA-DMA/CD74/HLA-DQB1/HLA-DRA/NFKBID/CD83/CCR7/HLA-DMB/HLA-DPB1/CD27/LEF1/B2M/HLA-DQA1/HLA-DPA1	14
GO:0002696	GO:0002696	positive regulation of leukocyte activation	16/96	409/18722	2.7006e-10	2.59386e-08	2.21056e-08	HLA-DMA/CD74/HLA-DQB1/HLA-DRA/NFKBID/CD83/CD40/CCR7/HLA-DMB/HLA-DPB1/CD27/LEF1/B2M/FCRL3/HLA-DQA1/HLA-DPA1	16
GO:0002460	GO:0002460	adaptive immune response based on somatic recombination of immune receptors built from immunoglobulin superfamily domains	15/96	356/18722	3.71422e-10	3.40527e-08	2.90207e-08	KLHL6/HLA-DMA/CD74/ZC3H12A/HLA-DQB1/HLA-DRA/NFKBID/CD40/HLA-DMB/HLA-DPB1/CD27/LEF1/B2M/HLA-DQA1/HLA-DPA1	15
GO:0050867	GO:0050867	positive regulation of cell activation	16/96	420/18722	3.97886e-10	3.48929e-08	2.97368e-08	HLA-DMA/CD74/HLA-DQB1/HLA-DRA/NFKBID/CD83/CD40/CCR7/HLA-DMB/HLA-DPB1/CD27/LEF1/B2M/FCRL3/HLA-DQA1/HLA-DPA1	16
GO:0030098	GO:0030098	lymphocyte differentiation	15/96	374/18722	7.33432e-10	6.16388e-08	5.25304e-08	CD79B/CD74/ZC3H12A/CD79A/HLA-DRA/NFKBID/MS4A1/CD83/ZFP36L1/CCR7/CD27/LEF1/B2M/FCRL3/POU2AF1	15
GO:0022407	GO:0022407	regulation of cell-cell adhesion	16/96	448/18722	1.01483e-09	8.18766e-08	6.97777e-08	HLA-DMA/CD74/ZC3H12A/HLA-DQB1/HLA-DRA/NFKBID/LAPTM5/CD83/CCR7/HLA-DMB/HLA-DPB1/CD27/LEF1/B2M/HLA-DQA1/HLA-DPA1	16
GO:0050851	GO:0050851	antigen receptor-mediated signaling pathway	12/96	240/18722	3.61232e-09	2.80232e-07	2.38822e-07	KLHL6/CD79B/ZC3H12A/CD79A/HLA-DQB1/NFKBID/MS4A1/LAPTM5/CCR7/EZR/HLA-DPB1/FCRL3	12
GO:1903131	GO:1903131	mononuclear cell differentiation	15/96	426/18722	4.32176e-09	3.22851e-07	2.75143e-07	CD79B/CD74/ZC3H12A/CD79A/HLA-DRA/NFKBID/MS4A1/CD83/ZFP36L1/CCR7/CD27/LEF1/B2M/FCRL3/POU2AF1	15
GO:0045785	GO:0045785	positive regulation of cell adhesion	15/96	437/18722	6.09252e-09	4.38879e-07	3.74026e-07	S100A10/HLA-DMA/CD74/HLA-DQB1/HLA-DRA/NFKBID/CD83/CCR7/HLA-DMB/HLA-DPB1/CD27/LEF1/B2M/HLA-DQA1/HLA-DPA1	15
GO:0002768	GO:0002768	immune response-regulating cell surface receptor signaling pathway	13/96	315/18722	7.80919e-09	5.43143e-07	4.62882e-07	KLHL6/CD79B/ZC3H12A/CD79A/HLA-DQB1/NFKBID/MS4A1/LAPTM5/CD40/CCR7/EZR/HLA-DPB1/FCRL3	13
GO:0016064	GO:0016064	immunoglobulin mediated immune response	11/96	207/18722	8.97916e-09	6.03699e-07	5.1449e-07	HLA-DMA/CD74/HLA-DQB1/HLA-DRA/CD40/HLA-DMB/HLA-DPB1/CD27/B2M/HLA-DQA1/HLA-DPA1	11
GO:0019724	GO:0019724	B cell mediated immunity	11/96	210/18722	1.04286e-08	6.78529e-07	5.78262e-07	HLA-DMA/CD74/HLA-DQB1/HLA-DRA/CD40/HLA-DMB/HLA-DPB1/CD27/B2M/HLA-DQA1/HLA-DPA1	11
GO:0002429	GO:0002429	immune response-activating cell surface receptor signaling pathway	12/96	291/18722	3.09753e-08	1.89325e-06	1.61348e-06	KLHL6/CD79B/ZC3H12A/CD79A/HLA-DQB1/NFKBID/MS4A1/LAPTM5/CCR7/EZR/HLA-DPB1/FCRL3	12
GO:0002757	GO:0002757	immune response-activating signal transduction	12/96	291/18722	3.09753e-08	1.89325e-06	1.61348e-06	KLHL6/CD79B/ZC3H12A/CD79A/HLA-DQB1/NFKBID/MS4A1/LAPTM5/CCR7/EZR/HLA-DPB1/FCRL3	12
GO:0002440	GO:0002440	production of molecular mediator of immune response	12/96	308/18722	5.77602e-08	3.42654e-06	2.9202e-06	HLA-DMA/CD74/HLA-DQB1/HLA-DRA/LAPTM5/CD40/HLA-DMB/HLA-DPB1/B2M/FCRL3/HLA-DQA1/HLA-DPA1	12
GO:0002377	GO:0002377	immunoglobulin production	10/96	216/18722	1.61243e-07	9.29219e-06	7.91908e-06	HLA-DMA/HLA-DQB1/HLA-DRA/CD40/HLA-DMB/HLA-DPB1/B2M/FCRL3/HLA-DQA1/HLA-DPA1	10
GO:0045619	GO:0045619	regulation of lymphocyte differentiation	9/96	174/18722	2.72565e-07	1.52712e-05	1.30146e-05	CD74/ZC3H12A/HLA-DRA/NFKBID/CD83/ZFP36L1/CD27/LEF1/FCRL3	9
GO:0002253	GO:0002253	activation of immune response	12/96	375/18722	4.81603e-07	2.62539e-05	2.23743e-05	KLHL6/CD79B/ZC3H12A/CD79A/HLA-DQB1/NFKBID/MS4A1/LAPTM5/CCR7/EZR/HLA-DPB1/FCRL3	12
GO:0002764	GO:0002764	immune response-regulating signaling pathway	13/96	468/18722	7.7038e-07	4.08909e-05	3.48485e-05	KLHL6/CD79B/ZC3H12A/CD79A/HLA-DQB1/NFKBID/MS4A1/LAPTM5/CD40/CCR7/EZR/HLA-DPB1/FCRL3	13
GO:0030217	GO:0030217	T cell differentiation	10/96	257/18722	7.98679e-07	4.1306e-05	3.52022e-05	CD74/ZC3H12A/HLA-DRA/NFKBID/CD83/ZFP36L1/CCR7/CD27/LEF1/B2M	10
GO:0042113	GO:0042113	B cell activation	11/96	334/18722	1.12901e-06	5.69303e-05	4.85177e-05	CD79B/CD74/CD79A/MS4A1/LAPTM5/CD40/ZFP36L1/CD27/LEF1/FCRL3/POU2AF1	11
GO:0002697	GO:0002697	regulation of immune effector process	11/96	339/18722	1.30512e-06	6.42055e-05	5.47178e-05	NCF1/RAC2/CD74/ZC3H12A/HLA-DRA/NFKBID/LAPTM5/CD40/HLA-DMB/B2M/FCRL3	11
GO:0002449	GO:0002449	lymphocyte mediated immunity	11/96	350/18722	1.77999e-06	8.54819e-05	7.28502e-05	HLA-DMA/CD74/HLA-DQB1/HLA-DRA/CD40/HLA-DMB/HLA-DPB1/CD27/B2M/HLA-DQA1/HLA-DPA1	11
GO:0032735	GO:0032735	positive regulation of interleukin-12 production	5/96	41/18722	2.06625e-06	9.69216e-05	8.25995e-05	IL16/LAPTM5/CD40/CCR7/LTB	5
GO:0046651	GO:0046651	lymphocyte proliferation	10/96	288/18722	2.23267e-06	0.000102347	8.72235e-05	RAC2/CD74/CD79A/MS4A1/CD40/HLA-DMB/HLA-DPB1/LEF1/FCRL3/HLA-DPA1	10
GO:0032943	GO:0032943	mononuclear cell proliferation	10/96	291/18722	2.44948e-06	0.000109791	9.35672e-05	RAC2/CD74/CD79A/MS4A1/CD40/HLA-DMB/HLA-DPB1/LEF1/FCRL3/HLA-DPA1	10
GO:0002443	GO:0002443	leukocyte mediated immunity	12/96	440/18722	2.56464e-06	0.000112454	9.58366e-05	HLA-DMA/RAC2/CD74/HLA-DQB1/HLA-DRA/CD40/HLA-DMB/HLA-DPB1/CD27/B2M/HLA-DQA1/HLA-DPA1	12
GO:0050852	GO:0050852	T cell receptor signaling pathway	7/96	123/18722	3.26818e-06	0.000140253	0.000119528	ZC3H12A/HLA-DQB1/NFKBID/LAPTM5/CCR7/EZR/HLA-DPB1	7
GO:0001819	GO:0001819	positive regulation of cytokine production	12/96	467/18722	4.72149e-06	0.000198401	0.000169083	GPSM3/CD74/IL16/LAPTM5/CD83/CD40/CCR7/HLA-DPB1/B2M/LTB/POU2AF1/HLA-DPA1	12
GO:0070661	GO:0070661	leukocyte proliferation	10/96	318/18722	5.38269e-06	0.000221569	0.000188828	RAC2/CD74/CD79A/MS4A1/CD40/HLA-DMB/HLA-DPB1/LEF1/FCRL3/HLA-DPA1	10
GO:0002285	GO:0002285	lymphocyte activation involved in immune response	8/96	194/18722	7.00102e-06	0.000282421	0.000240688	CD74/ZC3H12A/HLA-DRA/NFKBID/CD40/HLA-DMB/LEF1/POU2AF1	8
GO:0045582	GO:0045582	positive regulation of T cell differentiation	6/96	91/18722	7.283e-06	0.000288036	0.000245472	CD74/HLA-DRA/NFKBID/CD83/CD27/LEF1	6
GO:0030183	GO:0030183	B cell differentiation	7/96	141/18722	8.06843e-06	0.000312962	0.000266716	CD79B/CD79A/MS4A1/ZFP36L1/CD27/FCRL3/POU2AF1	7
GO:0006414	GO:0006414	translational elongation	5/96	55/18722	9.06333e-06	0.00034492	0.000293951	EEF1G/EEF2/RACK1/EEF1B2/EEF1A1	5
GO:0045580	GO:0045580	regulation of T cell differentiation	7/96	146/18722	1.01387e-05	0.000378701	0.00032274	CD74/ZC3H12A/HLA-DRA/NFKBID/CD83/CD27/LEF1	7
GO:0042100	GO:0042100	B cell proliferation	6/96	99/18722	1.18467e-05	0.000427498	0.000364326	CD74/CD79A/MS4A1/CD40/LEF1/FCRL3	6
GO:0002366	GO:0002366	leukocyte activation involved in immune response	9/96	275/18722	1.1869e-05	0.000427498	0.000364326	RAC2/CD74/ZC3H12A/HLA-DRA/NFKBID/CD40/HLA-DMB/LEF1/POU2AF1	9
GO:1902624	GO:1902624	positive regulation of neutrophil migration	4/96	28/18722	1.20935e-05	0.000427941	0.000364704	RAC2/CD74/CD99/CCR7	4
GO:0002263	GO:0002263	cell activation involved in immune response	9/96	279/18722	1.3317e-05	0.00045526	0.000387986	RAC2/CD74/ZC3H12A/HLA-DRA/NFKBID/CD40/HLA-DMB/LEF1/POU2AF1	9
GO:1902105	GO:1902105	regulation of leukocyte differentiation	9/96	279/18722	1.3317e-05	0.00045526	0.000387986	CD74/ZC3H12A/HLA-DRA/NFKBID/CD83/ZFP36L1/CD27/LEF1/FCRL3	9
GO:0045621	GO:0045621	positive regulation of lymphocyte differentiation	6/96	104/18722	1.57158e-05	0.000516496	0.000440173	CD74/HLA-DRA/NFKBID/CD83/CD27/LEF1	6
GO:1902107	GO:1902107	positive regulation of leukocyte differentiation	7/96	157/18722	1.62729e-05	0.000516496	0.000440173	CD74/HLA-DRA/NFKBID/CD83/ZFP36L1/CD27/LEF1	7
GO:1903708	GO:1903708	positive regulation of hemopoiesis	7/96	157/18722	1.62729e-05	0.000516496	0.000440173	CD74/HLA-DRA/NFKBID/CD83/ZFP36L1/CD27/LEF1	7
GO:0032615	GO:0032615	interleukin-12 production	5/96	62/18722	1.63886e-05	0.000516496	0.000440173	IL16/LAPTM5/CD40/CCR7/LTB	5
GO:0032655	GO:0032655	regulation of interleukin-12 production	5/96	62/18722	1.63886e-05	0.000516496	0.000440173	IL16/LAPTM5/CD40/CCR7/LTB	5
GO:1903706	GO:1903706	regulation of hemopoiesis	10/96	367/18722	1.87229e-05	0.000580987	0.000495134	CD74/ZC3H12A/HLA-DRA/NFKBID/CD83/ZFP36L1/CD27/LEF1/B2M/FCRL3	10
GO:0002286	GO:0002286	T cell activation involved in immune response	6/96	114/18722	2.65092e-05	0.000810137	0.000690422	CD74/ZC3H12A/HLA-DRA/NFKBID/HLA-DMB/LEF1	6
GO:0002699	GO:0002699	positive regulation of immune effector process	8/96	235/18722	2.80576e-05	0.000844658	0.000719843	RAC2/CD74/HLA-DRA/NFKBID/LAPTM5/CD40/HLA-DMB/B2M	8
GO:1902622	GO:1902622	regulation of neutrophil migration	4/96	41/18722	5.68392e-05	0.00166177	0.00141621	RAC2/CD74/CD99/CCR7	4
GO:0002468	GO:0002468	dendritic cell antigen processing and presentation	3/96	15/18722	5.68478e-05	0.00166177	0.00141621	CD74/HLA-DRA/CCR7	3
GO:0043367	GO:0043367	CD4-positive, alpha-beta T cell differentiation	5/96	83/18722	6.75525e-05	0.00194648	0.00165885	ZC3H12A/HLA-DRA/NFKBID/CD83/LEF1	5
GO:0050671	GO:0050671	positive regulation of lymphocyte proliferation	6/96	137/18722	7.43258e-05	0.00211148	0.00179947	CD74/CD40/HLA-DMB/HLA-DPB1/FCRL3/HLA-DPA1	6
GO:0032946	GO:0032946	positive regulation of mononuclear cell proliferation	6/96	138/18722	7.73858e-05	0.00216788	0.00184753	CD74/CD40/HLA-DMB/HLA-DPB1/FCRL3/HLA-DPA1	6
GO:0050921	GO:0050921	positive regulation of chemotaxis	6/96	141/18722	8.71735e-05	0.00240862	0.00205269	GPSM3/RAC2/CD74/IL16/CCR7/TMSB4X	6
GO:0070665	GO:0070665	positive regulation of leukocyte proliferation	6/96	150/18722	0.00012258	0.00334114	0.00284741	CD74/CD40/HLA-DMB/HLA-DPB1/FCRL3/HLA-DPA1	6
GO:0043370	GO:0043370	regulation of CD4-positive, alpha-beta T cell differentiation	4/96	51/18722	0.000134869	0.00362707	0.00309109	ZC3H12A/HLA-DRA/NFKBID/CD83	4
GO:0050670	GO:0050670	regulation of lymphocyte proliferation	7/96	225/18722	0.000158797	0.00421439	0.00359162	RAC2/CD74/CD40/HLA-DMB/HLA-DPB1/FCRL3/HLA-DPA1	7
GO:0032944	GO:0032944	regulation of mononuclear cell proliferation	7/96	227/18722	0.00016769	0.00439262	0.00374352	RAC2/CD74/CD40/HLA-DMB/HLA-DPB1/FCRL3/HLA-DPA1	7
GO:0035710	GO:0035710	CD4-positive, alpha-beta T cell activation	5/96	102/18722	0.000179495	0.00462642	0.00394277	ZC3H12A/HLA-DRA/NFKBID/CD83/LEF1	5
GO:0038066	GO:0038066	p38MAPK cascade	4/96	55/18722	0.000181203	0.00462642	0.00394277	NCF1/ZC3H12A/ZFP36L1/EZR	4
GO:0090023	GO:0090023	positive regulation of neutrophil chemotaxis	3/96	24/18722	0.000244552	0.00616576	0.00525464	RAC2/CD74/CCR7	3
GO:0070663	GO:0070663	regulation of leukocyte proliferation	7/96	245/18722	0.00026736	0.00665759	0.0056738	RAC2/CD74/CD40/HLA-DMB/HLA-DPB1/FCRL3/HLA-DPA1	7
GO:0032609	GO:0032609	interferon-gamma production	5/96	112/18722	0.000277689	0.00666784	0.00568253	ZC3H12A/LAPTM5/CCR7/HLA-DPB1/HLA-DPA1	5
GO:0032649	GO:0032649	regulation of interferon-gamma production	5/96	112/18722	0.000277689	0.00666784	0.00568253	ZC3H12A/LAPTM5/CCR7/HLA-DPB1/HLA-DPA1	5
GO:0046632	GO:0046632	alpha-beta T cell differentiation	5/96	112/18722	0.000277689	0.00666784	0.00568253	ZC3H12A/HLA-DRA/NFKBID/CD83/LEF1	5
GO:0050854	GO:0050854	regulation of antigen receptor-mediated signaling pathway	4/96	63/18722	0.000306725	0.0072784	0.00620287	LAPTM5/CCR7/EZR/FCRL3	4
GO:0019883	GO:0019883	antigen processing and presentation of endogenous antigen	3/96	26/18722	0.000311821	0.00731329	0.0062326	CD74/HLA-DRA/B2M	3
GO:0071624	GO:0071624	positive regulation of granulocyte chemotaxis	3/96	27/18722	0.000349498	0.00810272	0.00690538	RAC2/CD74/CCR7	3
GO:0042093	GO:0042093	T-helper cell differentiation	4/96	66/18722	0.000366791	0.00840702	0.00716471	ZC3H12A/HLA-DRA/NFKBID/LEF1	4
GO:2000514	GO:2000514	regulation of CD4-positive, alpha-beta T cell activation	4/96	67/18722	0.000388558	0.00880585	0.00750461	ZC3H12A/HLA-DRA/NFKBID/CD83	4
GO:0002294	GO:0002294	CD4-positive, alpha-beta T cell differentiation involved in immune response	4/96	68/18722	0.000411232	0.00911489	0.00776798	ZC3H12A/HLA-DRA/NFKBID/LEF1	4
GO:0046637	GO:0046637	regulation of alpha-beta T cell differentiation	4/96	68/18722	0.000411232	0.00911489	0.00776798	ZC3H12A/HLA-DRA/NFKBID/CD83	4
GO:1902230	GO:1902230	negative regulation of intrinsic apoptotic signaling pathway in response to DNA damage	3/96	29/18722	0.000433372	0.00933047	0.0079517	CD74/TPT1/ELL3	3
GO:0002287	GO:0002287	alpha-beta T cell activation involved in immune response	4/96	69/18722	0.000434836	0.00933047	0.0079517	ZC3H12A/HLA-DRA/NFKBID/LEF1	4
GO:0002293	GO:0002293	alpha-beta T cell differentiation involved in immune response	4/96	69/18722	0.000434836	0.00933047	0.0079517	ZC3H12A/HLA-DRA/NFKBID/LEF1	4
GO:0045577	GO:0045577	regulation of B cell differentiation	3/96	30/18722	0.00047974	0.0100795	0.00859009	ZFP36L1/CD27/FCRL3	3
GO:0050858	GO:0050858	negative regulation of antigen receptor-mediated signaling pathway	3/96	30/18722	0.00047974	0.0100795	0.00859009	LAPTM5/EZR/FCRL3	3
GO:0001818	GO:0001818	negative regulation of cytokine production	8/96	357/18722	0.000498495	0.0103656	0.00883388	ZC3H12A/ANXA4/LAPTM5/CD83/CCR7/EZR/TMSB4X/LEF1	8
GO:0050864	GO:0050864	regulation of B cell activation	6/96	198/18722	0.00054601	0.0112378	0.00957717	CD74/LAPTM5/CD40/ZFP36L1/CD27/FCRL3	6
GO:0050853	GO:0050853	B cell receptor signaling pathway	5/96	131/18722	0.000570682	0.0115918	0.00987888	KLHL6/CD79B/CD79A/MS4A1/FCRL3	5
GO:0043372	GO:0043372	positive regulation of CD4-positive, alpha-beta T cell differentiation	3/96	32/18722	0.000581752	0.0115918	0.00987888	HLA-DRA/NFKBID/CD83	3
GO:0090022	GO:0090022	regulation of neutrophil chemotaxis	3/96	32/18722	0.000581752	0.0115918	0.00987888	RAC2/CD74/CCR7	3
GO:0002292	GO:0002292	T cell differentiation involved in immune response	4/96	75/18722	0.000597198	0.0115918	0.00987888	ZC3H12A/HLA-DRA/NFKBID/LEF1	4
GO:0033077	GO:0033077	T cell differentiation in thymus	4/96	75/18722	0.000597198	0.0115918	0.00987888	CD74/ZFP36L1/CCR7/B2M	4
GO:0009615	GO:0009615	response to virus	8/96	367/18722	0.000597693	0.0115918	0.00987888	IFITM1/ZC3H12A/TPT1/EEF1G/DDIT4/CD40/ISG20/POU2AF1	8
GO:0002687	GO:0002687	positive regulation of leukocyte migration	5/96	135/18722	0.000654229	0.0125674	0.0107103	GPSM3/RAC2/CD74/CD99/CCR7	5
GO:0034341	GO:0034341	response to interferon-gamma	5/96	141/18722	0.000796319	0.0151526	0.0129135	IFITM1/CD74/ACTG1/CD40/HLA-DPA1	5
GO:1902229	GO:1902229	regulation of intrinsic apoptotic signaling pathway in response to DNA damage	3/96	36/18722	0.000825109	0.0155537	0.0132553	CD74/TPT1/ELL3	3
GO:0045730	GO:0045730	respiratory burst	3/96	37/18722	0.00089459	0.0167073	0.0142385	NCF1/RAC2/CD52	3
GO:0050920	GO:0050920	regulation of chemotaxis	6/96	223/18722	0.00101483	0.018779	0.0160041	GPSM3/RAC2/CD74/IL16/CCR7/TMSB4X	6
GO:0045622	GO:0045622	regulation of T-helper cell differentiation	3/96	39/18722	0.00104444	0.0189787	0.0161742	ZC3H12A/HLA-DRA/NFKBID	3
GO:2000516	GO:2000516	positive regulation of CD4-positive, alpha-beta T cell activation	3/96	39/18722	0.00104444	0.0189787	0.0161742	HLA-DRA/NFKBID/CD83	3
GO:0060326	GO:0060326	cell chemotaxis	7/96	310/18722	0.00108037	0.0194562	0.0165812	GPSM3/RAC2/CD74/IL16/CCR7/TMSB4X/LEF1	7
GO:0071356	GO:0071356	cellular response to tumor necrosis factor	6/96	229/18722	0.00116335	0.0207653	0.0176968	ZC3H12A/TCL1A/LAPTM5/CD40/ZFP36L1/TMSB4X	6
GO:0050856	GO:0050856	regulation of T cell receptor signaling pathway	3/96	41/18722	0.00120927	0.0213956	0.018234	LAPTM5/CCR7/EZR	3
GO:0046631	GO:0046631	alpha-beta T cell activation	5/96	156/18722	0.00125167	0.0219532	0.0187092	ZC3H12A/HLA-DRA/NFKBID/CD83/LEF1	5
GO:0030890	GO:0030890	positive regulation of B cell proliferation	3/96	42/18722	0.00129748	0.0225605	0.0192267	CD74/CD40/FCRL3	3
GO:0032088	GO:0032088	negative regulation of NF-kappaB transcription factor activity	4/96	93/18722	0.00133733	0.0230026	0.0196035	ZC3H12A/ANXA4/TMSB4X/COMMD6	4
GO:0002604	GO:0002604	regulation of dendritic cell antigen processing and presentation	2/96	11/18722	0.00138864	0.0230026	0.0196035	CD74/CCR7	2
GO:0045060	GO:0045060	negative thymic T cell selection	2/96	11/18722	0.00138864	0.0230026	0.0196035	CD74/CCR7	2
GO:0045657	GO:0045657	positive regulation of monocyte differentiation	2/96	11/18722	0.00138864	0.0230026	0.0196035	CD74/ZFP36L1	2
GO:0042771	GO:0042771	intrinsic apoptotic signaling pathway in response to DNA damage by p53 class mediator	3/96	43/18722	0.00138964	0.0230026	0.0196035	CD74/DDIT4/ELL3	3
GO:0002690	GO:0002690	positive regulation of leukocyte chemotaxis	4/96	94/18722	0.00139133	0.0230026	0.0196035	GPSM3/RAC2/CD74/CCR7	4
GO:0002532	GO:0002532	production of molecular mediator involved in inflammatory response	4/96	95/18722	0.00144685	0.023542	0.0200632	NCF1/GPSM3/ZC3H12A/ALOX5AP	4
GO:0051403	GO:0051403	stress-activated MAPK cascade	6/96	239/18722	0.0014473	0.023542	0.0200632	NCF1/ZC3H12A/ZFP36L1/CCR7/EZR/CD27	6
GO:0071322	GO:0071322	cellular response to carbohydrate stimulus	5/96	163/18722	0.00151997	0.0245262	0.020902	UCP2/SLC2A5/RACK1/ZFP36L1/SMARCB1	5
GO:0002700	GO:0002700	regulation of production of molecular mediator of immune response	5/96	164/18722	0.00156149	0.0249963	0.0213026	CD74/LAPTM5/CD40/B2M/FCRL3	5
GO:0043383	GO:0043383	negative T cell selection	2/96	12/18722	0.00166081	0.0261707	0.0223035	CD74/CCR7	2
GO:0060907	GO:0060907	positive regulation of macrophage cytokine production	2/96	12/18722	0.00166081	0.0261707	0.0223035	CD74/LAPTM5	2
GO:0008630	GO:0008630	intrinsic apoptotic signaling pathway in response to DNA damage	4/96	99/18722	0.00168438	0.0262279	0.0223522	CD74/TPT1/DDIT4/ELL3	4
GO:2000107	GO:2000107	negative regulation of leukocyte apoptotic process	3/96	46/18722	0.00169044	0.0262279	0.0223522	CD74/CCR7/CD27	3
GO:0031098	GO:0031098	stress-activated protein kinase signaling cascade	6/96	247/18722	0.00171029	0.0263333	0.022442	NCF1/ZC3H12A/ZFP36L1/CCR7/EZR/CD27	6
GO:0002822	GO:0002822	regulation of adaptive immune response based on somatic recombination of immune receptors built from immunoglobulin superfamily domains	5/96	168/18722	0.00173599	0.0265265	0.0226067	ZC3H12A/HLA-DRA/NFKBID/CD40/B2M	5
GO:1900744	GO:1900744	regulation of p38MAPK cascade	3/96	47/18722	0.00179903	0.0272831	0.0232515	NCF1/ZC3H12A/EZR	3
GO:0009743	GO:0009743	response to carbohydrate	6/96	253/18722	0.00193026	0.0288395	0.0245779	UCP2/SLC2A5/HNF1B/RACK1/ZFP36L1/SMARCB1	6
GO:0034612	GO:0034612	response to tumor necrosis factor	6/96	253/18722	0.00193026	0.0288395	0.0245779	ZC3H12A/TCL1A/LAPTM5/CD40/ZFP36L1/TMSB4X	6
GO:0046634	GO:0046634	regulation of alpha-beta T cell activation	4/96	104/18722	0.00201781	0.0299259	0.0255038	ZC3H12A/HLA-DRA/NFKBID/CD83	4
GO:0046638	GO:0046638	positive regulation of alpha-beta T cell differentiation	3/96	50/18722	0.00215061	0.0316626	0.0269838	HLA-DRA/NFKBID/CD83	3
GO:0002824	GO:0002824	positive regulation of adaptive immune response based on somatic recombination of immune receptors built from immunoglobulin superfamily domains	4/96	107/18722	0.00223838	0.0325666	0.0277542	HLA-DRA/NFKBID/CD40/B2M	4
GO:0045820	GO:0045820	negative regulation of glycolytic process	2/96	14/18722	0.00227466	0.0325666	0.0277542	FBP1/DDIT4	2
GO:1902166	GO:1902166	negative regulation of intrinsic apoptotic signaling pathway in response to DNA damage by p53 class mediator	2/96	14/18722	0.00227466	0.0325666	0.0277542	CD74/ELL3	2
GO:0071622	GO:0071622	regulation of granulocyte chemotaxis	3/96	51/18722	0.00227659	0.0325666	0.0277542	RAC2/CD74/CCR7	3
GO:0002819	GO:0002819	regulation of adaptive immune response	5/96	183/18722	0.0025196	0.0357889	0.0305004	ZC3H12A/HLA-DRA/NFKBID/CD40/B2M	5
GO:0002821	GO:0002821	positive regulation of adaptive immune response	4/96	112/18722	0.00264207	0.0370073	0.0315387	HLA-DRA/NFKBID/CD40/B2M	4
GO:1901222	GO:1901222	regulation of NIK/NF-kappaB signaling	4/96	112/18722	0.00264207	0.0370073	0.0315387	ZC3H12A/LAPTM5/TMSB4X/CD27	4
GO:0050900	GO:0050900	leukocyte migration	7/96	369/18722	0.00289876	0.0403227	0.0343642	SELL/GPSM3/RAC2/CD74/CD99/IL16/CCR7	7
GO:0043923	GO:0043923	positive regulation by host of viral transcription	2/96	16/18722	0.0029796	0.0408833	0.034842	SMARCB1/LEF1	2
GO:1902165	GO:1902165	regulation of intrinsic apoptotic signaling pathway in response to DNA damage by p53 class mediator	2/96	16/18722	0.0029796	0.0408833	0.034842	CD74/ELL3	2
GO:0002702	GO:0002702	positive regulation of production of molecular mediator of immune response	4/96	117/18722	0.00309312	0.0419373	0.0357402	CD74/LAPTM5/CD40/B2M	4
GO:0032872	GO:0032872	regulation of stress-activated MAPK cascade	5/96	192/18722	0.00309799	0.0419373	0.0357402	NCF1/ZC3H12A/CCR7/EZR/CD27	5
GO:0043410	GO:0043410	positive regulation of MAPK cascade	8/96	480/18722	0.00325614	0.0432387	0.0368493	NCF1/CD74/ZC3H12A/LAPTM5/CD40/CCR7/CD27/FCRL3	8
GO:0002763	GO:0002763	positive regulation of myeloid leukocyte differentiation	3/96	58/18722	0.00328711	0.0432387	0.0368493	CD74/ZFP36L1/LEF1	3
GO:0070302	GO:0070302	regulation of stress-activated protein kinase signaling cascade	5/96	195/18722	0.0033105	0.0432387	0.0368493	NCF1/ZC3H12A/CCR7/EZR/CD27	5
GO:0010934	GO:0010934	macrophage cytokine production	2/96	17/18722	0.00336563	0.0432387	0.0368493	CD74/LAPTM5	2
GO:0010935	GO:0010935	regulation of macrophage cytokine production	2/96	17/18722	0.00336563	0.0432387	0.0368493	CD74/LAPTM5	2
GO:0060263	GO:0060263	regulation of respiratory burst	2/96	17/18722	0.00336563	0.0432387	0.0368493	NCF1/RAC2	2
GO:0061158	GO:0061158	3'-UTR-mediated mRNA destabilization	2/96	17/18722	0.00336563	0.0432387	0.0368493	ZC3H12A/ZFP36L1	2
GO:0070206	GO:0070206	protein trimerization	2/96	17/18722	0.00336563	0.0432387	0.0368493	CD74/ALOX5AP	2
GO:0002688	GO:0002688	regulation of leukocyte chemotaxis	4/96	122/18722	0.00359416	0.0455938	0.0388564	GPSM3/RAC2/CD74/CCR7	4
GO:1990266	GO:1990266	neutrophil migration	4/96	122/18722	0.00359416	0.0455938	0.0388564	RAC2/CD74/CD99/CCR7	4
GO:0051851	GO:0051851	modulation by host of symbiont process	3/96	60/18722	0.00361869	0.0456181	0.0388771	ZC3H12A/SMARCB1/LEF1	3
GO:0032623	GO:0032623	interleukin-2 production	3/96	62/18722	0.00396999	0.0494289	0.0421248	LAPTM5/CD83/EZR	3
GO:0032663	GO:0032663	regulation of interleukin-2 production	3/96	62/18722	0.00396999	0.0494289	0.0421248	LAPTM5/CD83/EZR	3
GO:0032874	GO:0032874	positive regulation of stress-activated MAPK cascade	4/96	126/18722	0.00403268	0.0499014	0.0425274	NCF1/ZC3H12A/CCR7/CD27	4

## Sheet: S3D
Table S3. Gene ontology result of Meta programs
Table S3D. Gene ontology result of MP4
	ID	Description	GeneRatio	BgRatio	pvalue	p.adjust	qvalue	geneID	Count
GO:1903037	GO:1903037	regulation of leukocyte cell-cell adhesion	10/47	336/18722	8.71441e-09	1.20538e-05	8.22623e-06	PTPN6/MAP3K8/ICAM1/NFKBID/EBI3/NR4A3/IL10/ZC3H12A/NFKBIZ/CD83	10
GO:0007159	GO:0007159	leukocyte cell-cell adhesion	10/47	371/18722	2.23105e-08	1.20538e-05	8.22623e-06	PTPN6/MAP3K8/ICAM1/NFKBID/EBI3/NR4A3/IL10/ZC3H12A/NFKBIZ/CD83	10
GO:0042110	GO:0042110	T cell activation	11/47	487/18722	2.4643e-08	1.20538e-05	8.22623e-06	PTPN6/MAP3K8/BATF/ICAM1/NFKBID/EBI3/ZFP36L1/IL10/ZC3H12A/NFKBIZ/CD83	11
GO:0022409	GO:0022409	positive regulation of cell-cell adhesion	9/47	284/18722	3.08281e-08	1.20538e-05	8.22623e-06	PTPN6/MAP3K8/ICAM1/NFKBID/EBI3/NR4A3/IL10/NFKBIZ/CD83	9
GO:0050867	GO:0050867	positive regulation of cell activation	10/47	420/18722	7.157e-08	2.23871e-05	1.52783e-05	PLEK/PTPN6/MAP3K8/CD40/NFKBID/EBI3/NR4A3/IL10/NFKBIZ/CD83	10
GO:1903039	GO:1903039	positive regulation of leukocyte cell-cell adhesion	8/47	239/18722	1.28418e-07	2.73555e-05	1.8669e-05	PTPN6/MAP3K8/ICAM1/NFKBID/EBI3/NR4A3/NFKBIZ/CD83	8
GO:0022407	GO:0022407	regulation of cell-cell adhesion	10/47	448/18722	1.30552e-07	2.73555e-05	1.8669e-05	PTPN6/MAP3K8/ICAM1/NFKBID/EBI3/NR4A3/IL10/ZC3H12A/NFKBIZ/CD83	10
GO:0002697	GO:0002697	regulation of immune effector process	9/47	339/18722	1.39926e-07	2.73555e-05	1.8669e-05	DDX21/PTPN6/CD40/ICAM1/NFKBID/NR4A3/IL10/ZC3H12A/NFKBIZ	9
GO:0002460	GO:0002460	adaptive immune response based on somatic recombination of immune receptors built from immunoglobulin superfamily domains	9/47	356/18722	2.11714e-07	3.67913e-05	2.51086e-05	PTPN6/BATF/CD40/ICAM1/NFKBID/EBI3/IL10/ZC3H12A/NFKBIZ	9
GO:0045619	GO:0045619	regulation of lymphocyte differentiation	7/47	174/18722	2.44018e-07	3.81644e-05	2.60457e-05	PTPN6/NFKBID/ZFP36L1/IL10/ZC3H12A/NFKBIZ/CD83	7
GO:1903706	GO:1903706	regulation of hemopoiesis	9/47	367/18722	2.73655e-07	3.89088e-05	2.65537e-05	PTPN6/MYC/NFKBID/ZFP36L1/IL10/ZC3H12A/NFKBIA/NFKBIZ/CD83	9
GO:0002366	GO:0002366	leukocyte activation involved in immune response	8/47	275/18722	3.74745e-07	4.67112e-05	3.18785e-05	BATF/CD40/ICAM1/NFKBID/NR4A3/IL10/ZC3H12A/NFKBIZ	8
GO:0002263	GO:0002263	cell activation involved in immune response	8/47	279/18722	4.18131e-07	4.67112e-05	3.18785e-05	BATF/CD40/ICAM1/NFKBID/NR4A3/IL10/ZC3H12A/NFKBIZ	8
GO:1902105	GO:1902105	regulation of leukocyte differentiation	8/47	279/18722	4.18131e-07	4.67112e-05	3.18785e-05	PTPN6/MYC/NFKBID/ZFP36L1/IL10/ZC3H12A/NFKBIZ/CD83	8
GO:0002285	GO:0002285	lymphocyte activation involved in immune response	7/47	194/18722	5.0982e-07	5.31573e-05	3.62777e-05	BATF/CD40/ICAM1/NFKBID/IL10/ZC3H12A/NFKBIZ	7
GO:0002696	GO:0002696	positive regulation of leukocyte activation	9/47	409/18722	6.78306e-07	6.63044e-05	4.52502e-05	PTPN6/MAP3K8/CD40/NFKBID/EBI3/NR4A3/IL10/NFKBIZ/CD83	9
GO:0072539	GO:0072539	T-helper 17 cell differentiation	4/47	29/18722	7.90622e-07	7.27372e-05	4.96403e-05	BATF/NFKBID/ZC3H12A/NFKBIZ	4
GO:1903131	GO:1903131	mononuclear cell differentiation	9/47	426/18722	9.51665e-07	8.26891e-05	5.64321e-05	PTPN6/MYC/BATF/NFKBID/ZFP36L1/IL10/ZC3H12A/NFKBIZ/CD83	9
GO:0045785	GO:0045785	positive regulation of cell adhesion	9/47	437/18722	1.1755e-06	9.6762e-05	6.60362e-05	PTPN6/MAP3K8/ICAM1/NFKBID/EBI3/NR4A3/IL10/NFKBIZ/CD83	9
GO:0050863	GO:0050863	regulation of T cell activation	8/47	329/18722	1.44623e-06	0.000113095	7.71831e-05	PTPN6/MAP3K8/NFKBID/EBI3/IL10/ZC3H12A/NFKBIZ/CD83	8
GO:0043367	GO:0043367	CD4-positive, alpha-beta T cell differentiation	5/47	83/18722	2.00904e-06	0.000149626	0.000102114	BATF/NFKBID/ZC3H12A/NFKBIZ/CD83	5
GO:0072538	GO:0072538	T-helper 17 type immune response	4/47	38/18722	2.41684e-06	0.000167357	0.000114214	BATF/NFKBID/ZC3H12A/NFKBIZ	4
GO:0046631	GO:0046631	alpha-beta T cell activation	6/47	156/18722	2.46113e-06	0.000167357	0.000114214	BATF/NFKBID/EBI3/ZC3H12A/NFKBIZ/CD83	6
GO:0051251	GO:0051251	positive regulation of lymphocyte activation	8/47	362/18722	2.94426e-06	0.000191867	0.000130942	PTPN6/MAP3K8/CD40/NFKBID/EBI3/IL10/NFKBIZ/CD83	8
GO:0030098	GO:0030098	lymphocyte differentiation	8/47	374/18722	3.74652e-06	0.000227381	0.000155178	PTPN6/BATF/NFKBID/ZFP36L1/IL10/ZC3H12A/NFKBIZ/CD83	8
GO:0002822	GO:0002822	regulation of adaptive immune response based on somatic recombination of immune receptors built from immunoglobulin superfamily domains	6/47	168/18722	3.77999e-06	0.000227381	0.000155178	PTPN6/CD40/NFKBID/IL10/ZC3H12A/NFKBIZ	6
GO:0035710	GO:0035710	CD4-positive, alpha-beta T cell activation	5/47	102/18722	5.56219e-06	0.000322195	0.000219885	BATF/NFKBID/ZC3H12A/NFKBIZ/CD83	5
GO:0046634	GO:0046634	regulation of alpha-beta T cell activation	5/47	104/18722	6.1183e-06	0.000333557	0.00022764	NFKBID/EBI3/ZC3H12A/NFKBIZ/CD83	5
GO:0002819	GO:0002819	regulation of adaptive immune response	6/47	183/18722	6.18489e-06	0.000333557	0.00022764	PTPN6/CD40/NFKBID/IL10/ZC3H12A/NFKBIZ	6
GO:0042994	GO:0042994	cytoplasmic sequestering of transcription factor	3/47	15/18722	6.60542e-06	0.000344363	0.000235014	IL10/NFKBIE/NFKBIA	3
GO:0043370	GO:0043370	regulation of CD4-positive, alpha-beta T cell differentiation	4/47	51/18722	7.98911e-06	0.000403063	0.000275075	NFKBID/ZC3H12A/NFKBIZ/CD83	4
GO:0046632	GO:0046632	alpha-beta T cell differentiation	5/47	112/18722	8.79277e-06	0.000429747	0.000293285	BATF/NFKBID/ZC3H12A/NFKBIZ/CD83	5
GO:0002286	GO:0002286	T cell activation involved in immune response	5/47	114/18722	9.58594e-06	0.000454316	0.000310052	BATF/ICAM1/NFKBID/ZC3H12A/NFKBIZ	5
GO:2000319	GO:2000319	regulation of T-helper 17 cell differentiation	3/47	19/18722	1.39685e-05	0.000642553	0.000438517	NFKBID/ZC3H12A/NFKBIZ	3
GO:0050870	GO:0050870	positive regulation of T cell activation	6/47	216/18722	1.59193e-05	0.000711365	0.000485479	PTPN6/MAP3K8/NFKBID/EBI3/NFKBIZ/CD83	6
GO:0051220	GO:0051220	cytoplasmic sequestering of protein	3/47	22/18722	2.20827e-05	0.000947484	0.000646621	IL10/NFKBIE/NFKBIA	3
GO:0042093	GO:0042093	T-helper cell differentiation	4/47	66/18722	2.24149e-05	0.000947484	0.000646621	BATF/NFKBID/ZC3H12A/NFKBIZ	4
GO:0046635	GO:0046635	positive regulation of alpha-beta T cell activation	4/47	67/18722	2.37944e-05	0.000950448	0.000648643	NFKBID/EBI3/NFKBIZ/CD83	4
GO:2000514	GO:2000514	regulation of CD4-positive, alpha-beta T cell activation	4/47	67/18722	2.37944e-05	0.000950448	0.000648643	NFKBID/ZC3H12A/NFKBIZ/CD83	4
GO:0002294	GO:0002294	CD4-positive, alpha-beta T cell differentiation involved in immune response	4/47	68/18722	2.52351e-05	0.000950448	0.000648643	BATF/NFKBID/ZC3H12A/NFKBIZ	4
GO:0046637	GO:0046637	regulation of alpha-beta T cell differentiation	4/47	68/18722	2.52351e-05	0.000950448	0.000648643	NFKBID/ZC3H12A/NFKBIZ/CD83	4
GO:0002699	GO:0002699	positive regulation of immune effector process	6/47	235/18722	2.56189e-05	0.000950448	0.000648643	DDX21/CD40/NFKBID/NR4A3/IL10/NFKBIZ	6
GO:0002287	GO:0002287	alpha-beta T cell activation involved in immune response	4/47	69/18722	2.6739e-05	0.000950448	0.000648643	BATF/NFKBID/ZC3H12A/NFKBIZ	4
GO:0002293	GO:0002293	alpha-beta T cell differentiation involved in immune response	4/47	69/18722	2.6739e-05	0.000950448	0.000648643	BATF/NFKBID/ZC3H12A/NFKBIZ	4
GO:0042832	GO:0042832	defense response to protozoan	3/47	25/18722	3.28068e-05	0.00111543	0.000761238	BATF/CD40/IL10	3
GO:2000316	GO:2000316	regulation of T-helper 17 type immune response	3/47	25/18722	3.28068e-05	0.00111543	0.000761238	NFKBID/ZC3H12A/NFKBIZ	3
GO:0001562	GO:0001562	response to protozoan	3/47	26/18722	3.70207e-05	0.00121152	0.000826812	BATF/CD40/IL10	3
GO:0002292	GO:0002292	T cell differentiation involved in immune response	4/47	75/18722	3.71821e-05	0.00121152	0.000826812	BATF/NFKBID/ZC3H12A/NFKBIZ	4
GO:0030217	GO:0030217	T cell differentiation	6/47	257/18722	4.22846e-05	0.00133451	0.000910749	BATF/NFKBID/ZFP36L1/ZC3H12A/NFKBIZ/CD83	6
GO:0030099	GO:0030099	myeloid cell differentiation	7/47	381/18722	4.26633e-05	0.00133451	0.000910749	JUNB/PTPN6/MYC/BATF/ZFP36L1/LYAR/NFKBIA	7
GO:1902107	GO:1902107	positive regulation of leukocyte differentiation	5/47	157/18722	4.49134e-05	0.00135086	0.000921908	NFKBID/ZFP36L1/IL10/NFKBIZ/CD83	5
GO:1903708	GO:1903708	positive regulation of hemopoiesis	5/47	157/18722	4.49134e-05	0.00135086	0.000921908	NFKBID/ZFP36L1/IL10/NFKBIZ/CD83	5
GO:0045577	GO:0045577	regulation of B cell differentiation	3/47	30/18722	5.74034e-05	0.00169394	0.00115605	PTPN6/ZFP36L1/IL10	3
GO:0007249	GO:0007249	I-kappaB kinase/NF-kappaB signaling	6/47	281/18722	6.94066e-05	0.00198718	0.00135617	REL/TRAF4/DDX21/CD40/ZC3H12A/NFKBIA	6
GO:0043372	GO:0043372	positive regulation of CD4-positive, alpha-beta T cell differentiation	3/47	32/18722	6.98817e-05	0.00198718	0.00135617	NFKBID/NFKBIZ/CD83	3
GO:0002443	GO:0002443	leukocyte mediated immunity	7/47	440/18722	0.000105375	0.00294298	0.00200847	DDX21/PTPN6/BATF/CD40/ICAM1/NR4A3/IL10	7
GO:0045622	GO:0045622	regulation of T-helper cell differentiation	3/47	39/18722	0.000127183	0.00342956	0.00234054	NFKBID/ZC3H12A/NFKBIZ	3
GO:2000516	GO:2000516	positive regulation of CD4-positive, alpha-beta T cell activation	3/47	39/18722	0.000127183	0.00342956	0.00234054	NFKBID/NFKBIZ/CD83	3
GO:0002768	GO:0002768	immune response-regulating cell surface receptor signaling pathway	6/47	315/18722	0.000129948	0.00344473	0.00235089	PTPN6/CD40/NFKBID/NR4A3/ZC3H12A/NFKBIZ	6
GO:0045621	GO:0045621	positive regulation of lymphocyte differentiation	4/47	104/18722	0.000133376	0.00347666	0.00237269	NFKBID/IL10/NFKBIZ/CD83	4
GO:0001819	GO:0001819	positive regulation of cytokine production	7/47	467/18722	0.000152372	0.0038329	0.0026158	DDX21/BATF/CD40/EBI3/NR4A3/IL10/CD83	7
GO:0002764	GO:0002764	immune response-regulating signaling pathway	7/47	468/18722	0.000154394	0.0038329	0.0026158	PTPN6/CD40/NFKBID/NR4A3/ZC3H12A/NFKBIA/NFKBIZ	7
GO:0006417	GO:0006417	regulation of translation	7/47	468/18722	0.000154394	0.0038329	0.0026158	PA2G4/PPP1R15A/YBX1/EIF1/ZFP36L1/NCL/ZC3H12A	7
GO:0071222	GO:0071222	cellular response to lipopolysaccharide	5/47	209/18722	0.000173148	0.00423131	0.0028877	CD40/ICAM1/IL10/ZC3H12A/NFKBIA	5
GO:0060711	GO:0060711	labyrinthine layer development	3/47	44/18722	0.000182696	0.00439595	0.00300007	JUNB/ZFP36L1/IL10	3
GO:0032496	GO:0032496	response to lipopolysaccharide	6/47	343/18722	0.000206297	0.00488862	0.00333629	NR4A1/CD40/ICAM1/IL10/ZC3H12A/NFKBIA	6
GO:0002702	GO:0002702	positive regulation of production of molecular mediator of immune response	4/47	117/18722	0.000209983	0.00490169	0.00334521	DDX21/CD40/NR4A3/IL10	4
GO:0071219	GO:0071219	cellular response to molecule of bacterial origin	5/47	221/18722	0.000224419	0.00516164	0.00352262	CD40/ICAM1/IL10/ZC3H12A/NFKBIA	5
GO:1904019	GO:1904019	epithelial cell apoptotic process	4/47	121/18722	0.000238864	0.00537527	0.00366841	CD40/ICAM1/ZFP36L1/IL10	4
GO:0002703	GO:0002703	regulation of leukocyte mediated immunity	5/47	226/18722	0.000248901	0.00537527	0.00366841	DDX21/PTPN6/CD40/ICAM1/IL10	5
GO:0002204	GO:0002204	somatic recombination of immunoglobulin genes involved in immune response	3/47	49/18722	0.000251927	0.00537527	0.00366841	BATF/CD40/IL10	3
GO:0002208	GO:0002208	somatic diversification of immunoglobulins involved in immune response	3/47	49/18722	0.000251927	0.00537527	0.00366841	BATF/CD40/IL10	3
GO:0045190	GO:0045190	isotype switching	3/47	49/18722	0.000251927	0.00537527	0.00366841	BATF/CD40/IL10	3
GO:0050852	GO:0050852	T cell receptor signaling pathway	4/47	123/18722	0.000254328	0.00537527	0.00366841	PTPN6/NFKBID/ZC3H12A/NFKBIZ	4
GO:0045444	GO:0045444	fat cell differentiation	5/47	229/18722	0.000264536	0.00543413	0.00370858	EGR2/NR4A1/NR4A3/ZFP36L1/ZC3H12A	5
GO:0071356	GO:0071356	cellular response to tumor necrosis factor	5/47	229/18722	0.000264536	0.00543413	0.00370858	CD40/ICAM1/ZFP36L1/ZC3H12A/NFKBIA	5
GO:0046638	GO:0046638	positive regulation of alpha-beta T cell differentiation	3/47	50/18722	0.000267537	0.00543413	0.00370858	NFKBID/NFKBIZ/CD83	3
GO:0002237	GO:0002237	response to molecule of bacterial origin	6/47	363/18722	0.00027982	0.00561074	0.00382911	NR4A1/CD40/ICAM1/IL10/ZC3H12A/NFKBIA	6
GO:0051403	GO:0051403	stress-activated MAPK cascade	5/47	239/18722	0.000322101	0.00637679	0.00435191	TRAF4/MYC/GADD45B/ZFP36L1/ZC3H12A	5
GO:0038066	GO:0038066	p38MAPK cascade	3/47	55/18722	0.00035497	0.00693967	0.00473605	GADD45B/ZFP36L1/ZC3H12A	3
GO:0071216	GO:0071216	cellular response to biotic stimulus	5/47	246/18722	0.000367728	0.00710034	0.0048457	CD40/ICAM1/IL10/ZC3H12A/NFKBIA	5
GO:0031098	GO:0031098	stress-activated protein kinase signaling cascade	5/47	247/18722	0.000374626	0.00714531	0.00487639	TRAF4/MYC/GADD45B/ZFP36L1/ZC3H12A	5
GO:0043122	GO:0043122	regulation of I-kappaB kinase/NF-kappaB signaling	5/47	249/18722	0.000388715	0.00732471	0.00499883	REL/TRAF4/DDX21/CD40/ZC3H12A	5
GO:0016447	GO:0016447	somatic recombination of immunoglobulin gene segments	3/47	57/18722	0.000394511	0.00734541	0.00501296	BATF/CD40/IL10	3
GO:0034612	GO:0034612	response to tumor necrosis factor	5/47	253/18722	0.000418094	0.00769294	0.00525013	CD40/ICAM1/ZFP36L1/ZC3H12A/NFKBIA	5
GO:0038061	GO:0038061	NIK/NF-kappaB signaling	4/47	143/18722	0.000451055	0.00815698	0.00556682	REL/TRAF4/ZC3H12A/NFKBIA	4
GO:0002712	GO:0002712	regulation of B cell mediated immunity	3/47	60/18722	0.000458961	0.00815698	0.00556682	PTPN6/CD40/IL10	3
GO:0002889	GO:0002889	regulation of immunoglobulin mediated immune response	3/47	60/18722	0.000458961	0.00815698	0.00556682	PTPN6/CD40/IL10	3
GO:0061469	GO:0061469	regulation of type B pancreatic cell proliferation	2/47	13/18722	0.00047273	0.008215	0.00560641	NR4A1/NR4A3	2
GO:2000318	GO:2000318	positive regulation of T-helper 17 type immune response	2/47	13/18722	0.00047273	0.008215	0.00560641	NFKBID/NFKBIZ	2
GO:0045580	GO:0045580	regulation of T cell differentiation	4/47	146/18722	0.000487857	0.00838471	0.00572223	NFKBID/ZC3H12A/NFKBIZ/CD83	4
GO:0045428	GO:0045428	regulation of nitric oxide biosynthetic process	3/47	62/18722	0.000505465	0.0085929	0.00586432	ICAM1/IL10/ZC3H12A	3
GO:0071456	GO:0071456	cellular response to hypoxia	4/47	151/18722	0.000553879	0.00923238	0.00630074	MYC/ICAM1/ZFP36L1/PLK3	4
GO:0080164	GO:0080164	regulation of nitric oxide metabolic process	3/47	64/18722	0.000554887	0.00923238	0.00630074	ICAM1/IL10/ZC3H12A	3
GO:0043434	GO:0043434	response to peptide hormone	6/47	414/18722	0.000562324	0.00925764	0.00631797	EGR2/NR4A1/ICAM1/NR4A3/ZFP36L1/IL10	6
GO:0072577	GO:0072577	endothelial cell apoptotic process	3/47	65/18722	0.000580716	0.00946083	0.00645665	CD40/ICAM1/IL10	3
GO:0002562	GO:0002562	somatic diversification of immune receptors via germline recombination within a single locus	3/47	66/18722	0.000607302	0.00959414	0.00654763	BATF/CD40/IL10	3
GO:0016444	GO:0016444	somatic cell DNA recombination	3/47	66/18722	0.000607302	0.00959414	0.00654763	BATF/CD40/IL10	3
GO:0032715	GO:0032715	negative regulation of interleukin-6 production	3/47	66/18722	0.000607302	0.00959414	0.00654763	PTPN6/IL10/ZC3H12A	3
GO:0072075	GO:0072075	metanephric mesenchyme development	2/47	15/18722	0.000634333	0.00977277	0.00666953	MYC/BASP1	2
GO:0016445	GO:0016445	somatic diversification of immunoglobulins	3/47	67/18722	0.000634654	0.00977277	0.00666953	BATF/CD40/IL10	3
GO:0048608	GO:0048608	reproductive structure development	6/47	424/18722	0.000637355	0.00977277	0.00666953	JUNB/PTPN6/ICAM1/BASP1/ZFP36L1/IL10	6
GO:0061458	GO:0061458	reproductive system development	6/47	427/18722	0.000661318	0.0100418	0.0068531	JUNB/PTPN6/ICAM1/BASP1/ZFP36L1/IL10	6
GO:0036294	GO:0036294	cellular response to decreased oxygen levels	4/47	161/18722	0.000704618	0.0105964	0.0072316	MYC/ICAM1/ZFP36L1/PLK3	4
GO:0002381	GO:0002381	immunoglobulin production involved in immunoglobulin-mediated immune response	3/47	70/18722	0.000721396	0.0107454	0.00733328	BATF/CD40/IL10	3
GO:0002700	GO:0002700	regulation of production of molecular mediator of immune response	4/47	164/18722	0.000754992	0.0111397	0.00760241	DDX21/CD40/NR4A3/IL10	4
GO:0051090	GO:0051090	regulation of DNA-binding transcription factor activity	6/47	440/18722	0.000773372	0.0113042	0.0077147	CD40/ICAM1/IL10/NFKBIE/ZC3H12A/NFKBIA	6
GO:0002429	GO:0002429	immune response-activating cell surface receptor signaling pathway	5/47	291/18722	0.000788154	0.0113089	0.0077179	PTPN6/NFKBID/NR4A3/ZC3H12A/NFKBIZ	5
GO:0002757	GO:0002757	immune response-activating signal transduction	5/47	291/18722	0.000788154	0.0113089	0.0077179	PTPN6/NFKBID/NR4A3/ZC3H12A/NFKBIZ	5
GO:0061158	GO:0061158	3'-UTR-mediated mRNA destabilization	2/47	17/18722	0.000818987	0.0116445	0.00794692	ZFP36L1/ZC3H12A	2
GO:0002437	GO:0002437	inflammatory response to antigenic stimulus	3/47	74/18722	0.000848312	0.0119528	0.00815731	KDM6B/ICAM1/IL10	3
GO:0006809	GO:0006809	nitric oxide biosynthetic process	3/47	76/18722	0.00091675	0.0126885	0.00865938	ICAM1/IL10/ZC3H12A	3
GO:0032720	GO:0032720	negative regulation of tumor necrosis factor production	3/47	76/18722	0.00091675	0.0126885	0.00865938	PTPN6/IL10/ZC3H12A	3
GO:0007346	GO:0007346	regulation of mitotic cell cycle	6/47	457/18722	0.000941523	0.012917	0.00881536	PTPN6/PIM3/ZFP36L1/IL10/CCND2/PLK3	6
GO:0002200	GO:0002200	somatic diversification of immune receptors	3/47	77/18722	0.000952243	0.0129505	0.00883821	BATF/CD40/IL10	3
GO:1903556	GO:1903556	negative regulation of tumor necrosis factor superfamily cytokine production	3/47	78/18722	0.000988597	0.013052	0.00890746	PTPN6/IL10/ZC3H12A	3
GO:0071453	GO:0071453	cellular response to oxygen levels	4/47	177/18722	0.00100304	0.013052	0.00890746	MYC/ICAM1/ZFP36L1/PLK3	4
GO:0002440	GO:0002440	production of molecular mediator of immune response	5/47	308/18722	0.00101616	0.013052	0.00890746	DDX21/BATF/CD40/NR4A3/IL10	5
GO:0044320	GO:0044320	cellular response to leptin stimulus	2/47	19/18722	0.00102647	0.013052	0.00890746	EBI3/NR4A3	2
GO:0045019	GO:0045019	negative regulation of nitric oxide biosynthetic process	2/47	19/18722	0.00102647	0.013052	0.00890746	IL10/ZC3H12A	2
GO:0072074	GO:0072074	kidney mesenchyme development	2/47	19/18722	0.00102647	0.013052	0.00890746	MYC/BASP1	2
GO:1903204	GO:1903204	negative regulation of oxidative stress-induced neuron death	2/47	19/18722	0.00102647	0.013052	0.00890746	NR4A3/IL10	2
GO:1904406	GO:1904406	negative regulation of nitric oxide metabolic process	2/47	19/18722	0.00102647	0.013052	0.00890746	IL10/ZC3H12A	2
GO:0046209	GO:0046209	nitric oxide metabolic process	3/47	81/18722	0.0011029	0.0139108	0.00949358	ICAM1/IL10/ZC3H12A	3
GO:1903206	GO:1903206	negative regulation of hydrogen peroxide-induced cell death	2/47	20/18722	0.0011387	0.0139633	0.00952943	NR4A3/IL10	2
GO:0001892	GO:0001892	embryonic placenta development	3/47	82/18722	0.00114278	0.0139633	0.00952943	JUNB/ZFP36L1/IL10	3
GO:0002312	GO:0002312	B cell activation involved in immune response	3/47	82/18722	0.00114278	0.0139633	0.00952943	BATF/CD40/IL10	3
GO:2001057	GO:2001057	reactive nitrogen species metabolic process	3/47	82/18722	0.00114278	0.0139633	0.00952943	ICAM1/IL10/ZC3H12A	3
GO:0007369	GO:0007369	gastrulation	4/47	185/18722	0.00118143	0.0142135	0.00970018	KDM6B/DUSP2/NR4A3/IL10	4
GO:0043433	GO:0043433	negative regulation of DNA-binding transcription factor activity	4/47	185/18722	0.00118143	0.0142135	0.00970018	IL10/NFKBIE/ZC3H12A/NFKBIA	4
GO:0044342	GO:0044342	type B pancreatic cell proliferation	2/47	21/18722	0.00125655	0.0147762	0.0100842	NR4A1/NR4A3	2
GO:0045655	GO:0045655	regulation of monocyte differentiation	2/47	21/18722	0.00125655	0.0147762	0.0100842	MYC/ZFP36L1	2
GO:0061081	GO:0061081	positive regulation of myeloid leukocyte cytokine production involved in immune response	2/47	21/18722	0.00125655	0.0147762	0.0100842	DDX21/NR4A3	2
GO:0051235	GO:0051235	maintenance of location	5/47	326/18722	0.0013077	0.015263	0.0104164	PTPN6/IL10/NFKBIE/ZC3H12A/NFKBIA	5
GO:0032872	GO:0032872	regulation of stress-activated MAPK cascade	4/47	192/18722	0.00135485	0.0156399	0.0106736	TRAF4/MYC/GADD45B/ZC3H12A	4
GO:0045624	GO:0045624	positive regulation of T-helper cell differentiation	2/47	22/18722	0.00137999	0.0156399	0.0106736	NFKBID/NFKBIZ	2
GO:0060713	GO:0060713	labyrinthine layer morphogenesis	2/47	22/18722	0.00137999	0.0156399	0.0106736	ZFP36L1/IL10	2
GO:1901032	GO:1901032	negative regulation of response to reactive oxygen species	2/47	22/18722	0.00137999	0.0156399	0.0106736	NR4A3/IL10	2
GO:0050777	GO:0050777	negative regulation of immune response	4/47	194/18722	0.0014075	0.0158369	0.0108081	PTPN6/IL10/LYAR/ZC3H12A	4
GO:0070302	GO:0070302	regulation of stress-activated protein kinase signaling cascade	4/47	195/18722	0.00143435	0.0160238	0.0109356	TRAF4/MYC/GADD45B/ZC3H12A	4
GO:0042113	GO:0042113	B cell activation	5/47	334/18722	0.00145545	0.0161442	0.0110178	PTPN6/BATF/CD40/ZFP36L1/IL10	5
GO:0045638	GO:0045638	negative regulation of myeloid cell differentiation	3/47	90/18722	0.00149485	0.0163634	0.0111674	MYC/ZFP36L1/NFKBIA	3
GO:0045943	GO:0045943	positive regulation of transcription by RNA polymerase I	2/47	23/18722	0.00150901	0.0163634	0.0111674	NCL/LYAR	2
GO:0062197	GO:0062197	cellular response to chemical stress	5/47	337/18722	0.00151392	0.0163634	0.0111674	KDM6B/NR4A3/ZFP36L1/IL10/ZC3H12A	5
GO:0050864	GO:0050864	regulation of B cell activation	4/47	198/18722	0.00151706	0.0163634	0.0111674	PTPN6/CD40/ZFP36L1/IL10	4
GO:0045582	GO:0045582	positive regulation of T cell differentiation	3/47	91/18722	0.0015431	0.0165302	0.0112812	NFKBID/NFKBIZ/CD83	3
GO:0032088	GO:0032088	negative regulation of NF-kappaB transcription factor activity	3/47	93/18722	0.00164252	0.0172519	0.0117737	IL10/ZC3H12A/NFKBIA	3
GO:0045185	GO:0045185	maintenance of protein location	3/47	93/18722	0.00164252	0.0172519	0.0117737	IL10/NFKBIE/NFKBIA	3
GO:0044321	GO:0044321	response to leptin	2/47	24/18722	0.00164356	0.0172519	0.0117737	EBI3/NR4A3	2
GO:0016064	GO:0016064	immunoglobulin mediated immune response	4/47	207/18722	0.00178511	0.0182707	0.012469	PTPN6/BATF/CD40/IL10	4
GO:0050679	GO:0050679	positive regulation of epithelial cell proliferation	4/47	207/18722	0.00178511	0.0182707	0.012469	MYC/NR4A1/NR4A3/IL10	4
GO:0002449	GO:0002449	lymphocyte mediated immunity	5/47	350/18722	0.00178754	0.0182707	0.012469	PTPN6/BATF/CD40/ICAM1/IL10	5
GO:0002718	GO:0002718	regulation of cytokine production involved in immune response	3/47	96/18722	0.00179903	0.0182707	0.012469	DDX21/NR4A3/IL10	3
GO:1904035	GO:1904035	regulation of epithelial cell apoptotic process	3/47	96/18722	0.00179903	0.0182707	0.012469	CD40/ICAM1/ZFP36L1	3
GO:0002573	GO:0002573	myeloid leukocyte differentiation	4/47	208/18722	0.0018168	0.0183321	0.0125109	JUNB/MYC/BATF/ZFP36L1	4
GO:0019724	GO:0019724	B cell mediated immunity	4/47	210/18722	0.00188133	0.0188615	0.0128723	PTPN6/BATF/CD40/IL10	4
GO:0002367	GO:0002367	cytokine production involved in immune response	3/47	98/18722	0.00190838	0.0188905	0.012892	DDX21/NR4A3/IL10	3
GO:0070301	GO:0070301	cellular response to hydrogen peroxide	3/47	98/18722	0.00190838	0.0188905	0.012892	KDM6B/NR4A3/IL10	3
GO:0060669	GO:0060669	embryonic placenta morphogenesis	2/47	26/18722	0.00192918	0.0189763	0.0129506	ZFP36L1/IL10	2
GO:0001818	GO:0001818	negative regulation of cytokine production	5/47	357/18722	0.00194912	0.0190527	0.0130027	REL/PTPN6/IL10/ZC3H12A/CD83	5
GO:1902883	GO:1902883	negative regulation of response to oxidative stress	2/47	27/18722	0.00208018	0.0199596	0.0136216	NR4A3/IL10	2
GO:1903203	GO:1903203	regulation of oxidative stress-induced neuron death	2/47	27/18722	0.00208018	0.0199596	0.0136216	NR4A3/IL10	2
GO:1903205	GO:1903205	regulation of hydrogen peroxide-induced cell death	2/47	27/18722	0.00208018	0.0199596	0.0136216	NR4A3/IL10	2
GO:0001701	GO:0001701	in utero embryonic development	5/47	367/18722	0.00219822	0.0209635	0.0143068	JUNB/YBX1/ZFP36L1/IL10/BTF3	5
GO:0061082	GO:0061082	myeloid leukocyte cytokine production	2/47	28/18722	0.00223662	0.0212005	0.0144685	DDX21/NR4A3	2
GO:0000302	GO:0000302	response to reactive oxygen species	4/47	222/18722	0.00230232	0.0216918	0.0148038	KDM6B/NR4A3/IL10/PLK3	4
GO:0002274	GO:0002274	myeloid leukocyte activation	4/47	223/18722	0.0023401	0.0219157	0.0149566	BATF/NR4A3/IL10/ZC3H12A	4
GO:0001773	GO:0001773	myeloid dendritic cell activation	2/47	29/18722	0.00239846	0.0222358	0.0151751	BATF/IL10	2
GO:0002253	GO:0002253	activation of immune response	5/47	375/18722	0.00241369	0.0222358	0.0151751	PTPN6/NFKBID/NR4A3/ZC3H12A/NFKBIZ	5
GO:0050670	GO:0050670	regulation of lymphocyte proliferation	4/47	225/18722	0.00241694	0.0222358	0.0151751	PTPN6/CD40/EBI3/IL10	4
GO:0002824	GO:0002824	positive regulation of adaptive immune response based on somatic recombination of immune receptors built from immunoglobulin superfamily domains	3/47	107/18722	0.0024515	0.0224219	0.015302	CD40/NFKBID/NFKBIZ	3
GO:0032944	GO:0032944	regulation of mononuclear cell proliferation	4/47	227/18722	0.0024955	0.0226916	0.0154861	PTPN6/CD40/EBI3/IL10	4
GO:0032480	GO:0032480	negative regulation of type I interferon production	2/47	30/18722	0.00256568	0.023195	0.0158296	REL/IL10	2
GO:0050678	GO:0050678	regulation of epithelial cell proliferation	5/47	381/18722	0.00258512	0.0232364	0.0158579	MYC/NR4A1/NR4A3/ZFP36L1/IL10	5
GO:0002698	GO:0002698	negative regulation of immune effector process	3/47	110/18722	0.00265164	0.0236981	0.016173	PTPN6/IL10/ZC3H12A	3
GO:0036474	GO:0036474	cell death in response to hydrogen peroxide	2/47	31/18722	0.00273825	0.0239253	0.0163281	NR4A3/IL10	2
GO:0036475	GO:0036475	neuron death in response to oxidative stress	2/47	31/18722	0.00273825	0.0239253	0.0163281	NR4A3/IL10	2
GO:0070528	GO:0070528	protein kinase C signaling	2/47	31/18722	0.00273825	0.0239253	0.0163281	PLEK/CD40	2
GO:0090183	GO:0090183	regulation of kidney development	2/47	31/18722	0.00273825	0.0239253	0.0163281	MYC/BASP1	2
GO:0002821	GO:0002821	positive regulation of adaptive immune response	3/47	112/18722	0.00279053	0.0239801	0.0163655	CD40/NFKBID/NFKBIZ	3
GO:0032609	GO:0032609	interferon-gamma production	3/47	112/18722	0.00279053	0.0239801	0.0163655	EBI3/IL10/ZC3H12A	3
GO:0032649	GO:0032649	regulation of interferon-gamma production	3/47	112/18722	0.00279053	0.0239801	0.0163655	EBI3/IL10/ZC3H12A	3
GO:0071347	GO:0071347	cellular response to interleukin-1	3/47	113/18722	0.00286162	0.0244567	0.0166907	CD40/ICAM1/ZC3H12A	3
GO:1900745	GO:1900745	positive regulation of p38MAPK cascade	2/47	32/18722	0.00291614	0.0247872	0.0169163	GADD45B/ZC3H12A	2
GO:0002244	GO:0002244	hematopoietic progenitor cell differentiation	3/47	114/18722	0.00293383	0.0248027	0.0169269	PLEK/PTPN6/BATF	3
GO:0050851	GO:0050851	antigen receptor-mediated signaling pathway	4/47	240/18722	0.00304951	0.0256421	0.0174997	PTPN6/NFKBID/ZC3H12A/NFKBIZ	4
GO:0001975	GO:0001975	response to amphetamine	2/47	33/18722	0.00309933	0.0259217	0.0176905	NR4A1/ICAM1	2
GO:1903313	GO:1903313	positive regulation of mRNA metabolic process	3/47	118/18722	0.00323386	0.0267818	0.0182775	ZFP36L1/NCL/ZC3H12A	3
GO:0017148	GO:0017148	negative regulation of translation	4/47	245/18722	0.00328333	0.0267818	0.0182775	YBX1/ZFP36L1/NCL/ZC3H12A	4
GO:0070663	GO:0070663	regulation of leukocyte proliferation	4/47	245/18722	0.00328333	0.0267818	0.0182775	PTPN6/CD40/EBI3/IL10	4
GO:0006356	GO:0006356	regulation of transcription by RNA polymerase I	2/47	34/18722	0.00328779	0.0267818	0.0182775	NCL/LYAR	2
GO:0010922	GO:0010922	positive regulation of phosphatase activity	2/47	34/18722	0.00328779	0.0267818	0.0182775	PPP1R15A/PLEK	2
GO:0071774	GO:0071774	response to fibroblast growth factor	3/47	120/18722	0.00339068	0.0274768	0.0187518	NR4A1/ZFP36L1/IER2	3
GO:0050868	GO:0050868	negative regulation of T cell activation	3/47	122/18722	0.0035521	0.0286365	0.0195433	PTPN6/IL10/ZC3H12A	3
GO:0030168	GO:0030168	platelet activation	3/47	123/18722	0.00363454	0.0290715	0.0198401	PLEK/PTPN6/CD40	3
GO:0030224	GO:0030224	monocyte differentiation	2/47	36/18722	0.00368041	0.0290715	0.0198401	MYC/ZFP36L1	2
GO:0042092	GO:0042092	type 2 immune response	2/47	36/18722	0.00368041	0.0290715	0.0198401	BATF/IL10	2
GO:0045191	GO:0045191	regulation of isotype switching	2/47	36/18722	0.00368041	0.0290715	0.0198401	CD40/IL10	2
GO:0032874	GO:0032874	positive regulation of stress-activated MAPK cascade	3/47	126/18722	0.00388888	0.0305639	0.0208586	TRAF4/GADD45B/ZC3H12A	3
GO:0070304	GO:0070304	positive regulation of stress-activated protein kinase signaling cascade	3/47	128/18722	0.00406433	0.0317831	0.0216907	TRAF4/GADD45B/ZC3H12A	3
GO:1901031	GO:1901031	regulation of response to reactive oxygen species	2/47	38/18722	0.00409379	0.0318541	0.0217392	NR4A3/IL10	2
GO:0032868	GO:0032868	response to insulin	4/47	264/18722	0.00428355	0.0331657	0.0226343	EGR2/ICAM1/ZFP36L1/IL10	4
GO:0002683	GO:0002683	negative regulation of immune system process	5/47	434/18722	0.00450679	0.0347222	0.0236966	PTPN6/MYC/IL10/LYAR/ZC3H12A	5
GO:0050673	GO:0050673	epithelial cell proliferation	5/47	437/18722	0.0046395	0.0355695	0.0242748	MYC/NR4A1/NR4A3/ZFP36L1/IL10	5
GO:0045936	GO:0045936	negative regulation of phosphate metabolic process	5/47	441/18722	0.00482077	0.0366116	0.024986	PPP1R15A/PLEK/PTPN6/GADD45B/ZC3H12A	5
GO:0034249	GO:0034249	negative regulation of cellular amide metabolic process	4/47	273/18722	0.00482225	0.0366116	0.024986	YBX1/ZFP36L1/NCL/ZC3H12A	4
GO:0010563	GO:0010563	negative regulation of phosphorus metabolic process	5/47	442/18722	0.00486687	0.0367719	0.0250954	PPP1R15A/PLEK/PTPN6/GADD45B/ZC3H12A	5
GO:0032689	GO:0032689	negative regulation of interferon-gamma production	2/47	42/18722	0.004982	0.0374608	0.0255655	IL10/ZC3H12A	2
GO:0006979	GO:0006979	response to oxidative stress	5/47	446/18722	0.00505441	0.0378235	0.025813	KDM6B/NR4A3/IL10/ZC3H12A/PLK3	5
GO:0030183	GO:0030183	B cell differentiation	3/47	141/18722	0.00532242	0.0394515	0.0269241	PTPN6/ZFP36L1/IL10	3
GO:1903038	GO:1903038	negative regulation of leukocyte cell-cell adhesion	3/47	141/18722	0.00532242	0.0394515	0.0269241	PTPN6/IL10/ZC3H12A	3
GO:2000045	GO:2000045	regulation of G1/S transition of mitotic cell cycle	3/47	142/18722	0.00542781	0.0400429	0.0273277	PTPN6/CCND2/PLK3	3
GO:0031295	GO:0031295	T cell costimulation	2/47	44/18722	0.00545642	0.040065	0.0273428	PTPN6/MAP3K8	2
GO:0070555	GO:0070555	response to interleukin-1	3/47	143/18722	0.00553445	0.0404481	0.0276042	CD40/ICAM1/ZC3H12A	3
GO:0001890	GO:0001890	placenta development	3/47	144/18722	0.00564235	0.0410448	0.0280115	JUNB/ZFP36L1/IL10	3
GO:0071364	GO:0071364	cellular response to epidermal growth factor stimulus	2/47	45/18722	0.00570112	0.0412803	0.0281722	ZFP36L1/NCL	2
GO:0034599	GO:0034599	cellular response to oxidative stress	4/47	288/18722	0.00581855	0.0415535	0.0283586	KDM6B/NR4A3/IL10/ZC3H12A	4
GO:0046651	GO:0046651	lymphocyte proliferation	4/47	288/18722	0.00581855	0.0415535	0.0283586	PTPN6/CD40/EBI3/IL10	4
GO:1903311	GO:1903311	regulation of mRNA metabolic process	4/47	288/18722	0.00581855	0.0415535	0.0283586	YBX1/ZFP36L1/NCL/ZC3H12A	4
GO:0042542	GO:0042542	response to hydrogen peroxide	3/47	146/18722	0.00586194	0.0416731	0.0284402	KDM6B/NR4A3/IL10	3
GO:0031294	GO:0031294	lymphocyte costimulation	2/47	46/18722	0.00595078	0.0421132	0.0287406	PTPN6/MAP3K8	2
GO:0032943	GO:0032943	mononuclear cell proliferation	4/47	291/18722	0.0060331	0.0424975	0.0290029	PTPN6/CD40/EBI3/IL10	4
GO:0010212	GO:0010212	response to ionizing radiation	3/47	148/18722	0.0060866	0.0424975	0.0290029	MYC/ICAM1/CCND2	3
GO:0051384	GO:0051384	response to glucocorticoid	3/47	148/18722	0.0060866	0.0424975	0.0290029	ICAM1/ZFP36L1/IL10	3
GO:1900744	GO:1900744	regulation of p38MAPK cascade	2/47	47/18722	0.00620537	0.0431342	0.0294374	GADD45B/ZC3H12A	2
GO:0042254	GO:0042254	ribosome biogenesis	4/47	299/18722	0.00663095	0.0453644	0.0309594	PA2G4/DDX21/NOP16/LYAR	4
GO:1901990	GO:1901990	regulation of mitotic cell cycle phase transition	4/47	299/18722	0.00663095	0.0453644	0.0309594	PTPN6/ZFP36L1/CCND2/PLK3	4
GO:0014075	GO:0014075	response to amine	2/47	49/18722	0.00672925	0.0453644	0.0309594	NR4A1/ICAM1	2
GO:0032692	GO:0032692	negative regulation of interleukin-1 production	2/47	49/18722	0.00672925	0.0453644	0.0309594	IL10/ZC3H12A	2
GO:0043330	GO:0043330	response to exogenous dsRNA	2/47	49/18722	0.00672925	0.0453644	0.0309594	DDX21/NFKBIA	2
GO:0070849	GO:0070849	response to epidermal growth factor	2/47	49/18722	0.00672925	0.0453644	0.0309594	ZFP36L1/NCL	2
GO:1904707	GO:1904707	positive regulation of vascular associated smooth muscle cell proliferation	2/47	49/18722	0.00672925	0.0453644	0.0309594	NR4A3/IL10	2
GO:0043410	GO:0043410	positive regulation of MAPK cascade	5/47	480/18722	0.00686196	0.0460605	0.0314345	TRAF4/CD40/ICAM1/GADD45B/ZC3H12A	5
GO:0034614	GO:0034614	cellular response to reactive oxygen species	3/47	155/18722	0.00691332	0.046207	0.0315344	KDM6B/NR4A3/IL10	3
GO:0002639	GO:0002639	positive regulation of immunoglobulin production	2/47	50/18722	0.00699848	0.0465771	0.0317871	CD40/IL10	2
GO:0051250	GO:0051250	negative regulation of lymphocyte activation	3/47	157/18722	0.00716118	0.047458	0.0323882	PTPN6/IL10/ZC3H12A	3
GO:0001666	GO:0001666	response to hypoxia	4/47	307/18722	0.00726703	0.0478865	0.0326807	MYC/ICAM1/ZFP36L1/PLK3	4
GO:0043488	GO:0043488	regulation of mRNA stability	3/47	158/18722	0.00728708	0.0478865	0.0326807	YBX1/ZFP36L1/ZC3H12A	3
GO:0043392	GO:0043392	negative regulation of DNA binding	2/47	52/18722	0.00755143	0.0494161	0.0337245	NFKBIA/ZNF593	2

## Sheet: S3E
Table S3. Gene ontology result of Meta programs
Table S3E. Gene ontology result of MP5
	ID	Description	GeneRatio	BgRatio	pvalue	p.adjust	qvalue	geneID	Count
GO:0002449	GO:0002449	lymphocyte mediated immunity	20/78	350/18722	1.16988e-17	1.48458e-14	1.24993e-14	IGHV3-7/NCR3/IGHV3-23/GZMB/IGHV3-66/HLA-DQB1/HLA-DRA/HLA-DRB5/IGHV3-13/PRF1/IGHM/HLA-B/SERPING1/IGHV3-64D/HLA-DPB1/HLA-DRB1/IGHV3-20/HLA-DQA1/KDM5D/IGHV3-53	20
GO:0002443	GO:0002443	leukocyte mediated immunity	21/78	440/18722	6.16736e-17	3.91319e-14	3.29467e-14	IGHV3-7/NCR3/IGHV3-23/SCIMP/GZMB/IGHV3-66/HLA-DQB1/HLA-DRA/HLA-DRB5/IGHV3-13/PRF1/IGHM/HLA-B/SERPING1/IGHV3-64D/HLA-DPB1/HLA-DRB1/IGHV3-20/HLA-DQA1/KDM5D/IGHV3-53	21
GO:0002460	GO:0002460	adaptive immune response based on somatic recombination of immune receptors built from immunoglobulin superfamily domains	19/78	356/18722	3.01243e-16	1.27426e-13	1.07285e-13	LY9/IGHV3-7/IGHV3-23/IGHV3-66/HLA-DQB1/HLA-DRA/HLA-DRB5/IGHV3-13/PRF1/IGHM/HLA-B/SERPING1/IGHV3-64D/HLA-DPB1/HLA-DRB1/IGHV3-20/HLA-DQA1/KDM5D/IGHV3-53	19
GO:0016064	GO:0016064	immunoglobulin mediated immune response	15/78	207/18722	6.40801e-15	2.01419e-12	1.69583e-12	IGHV3-7/IGHV3-23/IGHV3-66/HLA-DQB1/HLA-DRA/HLA-DRB5/IGHV3-13/IGHM/SERPING1/IGHV3-64D/HLA-DPB1/HLA-DRB1/IGHV3-20/HLA-DQA1/IGHV3-53	15
GO:0019724	GO:0019724	B cell mediated immunity	15/78	210/18722	7.93613e-15	2.01419e-12	1.69583e-12	IGHV3-7/IGHV3-23/IGHV3-66/HLA-DQB1/HLA-DRA/HLA-DRB5/IGHV3-13/IGHM/SERPING1/IGHV3-64D/HLA-DPB1/HLA-DRB1/IGHV3-20/HLA-DQA1/IGHV3-53	15
GO:0002429	GO:0002429	immune response-activating cell surface receptor signaling pathway	15/78	291/18722	9.45022e-13	1.71319e-10	1.4424e-10	IGHV3-7/ZAP70/NCR3/CTLA4/NFAM1/IGHV3-23/IGHV3-66/HLA-DQB1/IGHV3-13/IGHM/IGHV3-64D/HLA-DPB1/HLA-DRB1/IGHV3-20/IGHV3-53	15
GO:0002757	GO:0002757	immune response-activating signal transduction	15/78	291/18722	9.45022e-13	1.71319e-10	1.4424e-10	IGHV3-7/ZAP70/NCR3/CTLA4/NFAM1/IGHV3-23/IGHV3-66/HLA-DQB1/IGHV3-13/IGHM/IGHV3-64D/HLA-DPB1/HLA-DRB1/IGHV3-20/IGHV3-53	15
GO:0050851	GO:0050851	antigen receptor-mediated signaling pathway	14/78	240/18722	1.09479e-12	1.73661e-10	1.46212e-10	IGHV3-7/ZAP70/CTLA4/NFAM1/IGHV3-23/IGHV3-66/HLA-DQB1/IGHV3-13/IGHM/IGHV3-64D/HLA-DPB1/HLA-DRB1/IGHV3-20/IGHV3-53	14
GO:0002253	GO:0002253	activation of immune response	16/78	375/18722	2.71424e-12	3.75134e-10	3.1584e-10	IGHV3-7/ZAP70/NCR3/CTLA4/NFAM1/IGHV3-23/IGHV3-66/HLA-DQB1/IGHV3-13/IGHM/SERPING1/IGHV3-64D/HLA-DPB1/HLA-DRB1/IGHV3-20/IGHV3-53	16
GO:0002768	GO:0002768	immune response-regulating cell surface receptor signaling pathway	15/78	315/18722	2.95614e-12	3.75134e-10	3.1584e-10	IGHV3-7/ZAP70/NCR3/CTLA4/NFAM1/IGHV3-23/IGHV3-66/HLA-DQB1/IGHV3-13/IGHM/IGHV3-64D/HLA-DPB1/HLA-DRB1/IGHV3-20/IGHV3-53	15
GO:0002764	GO:0002764	immune response-regulating signaling pathway	17/78	468/18722	6.71883e-12	7.75109e-10	6.52595e-10	IGHV3-7/ZAP70/NCR3/CTLA4/NFAM1/IGHV3-23/SCIMP/IGHV3-66/HLA-DQB1/HSPA1A/IGHV3-13/IGHM/IGHV3-64D/HLA-DPB1/HLA-DRB1/IGHV3-20/IGHV3-53	17
GO:0051251	GO:0051251	positive regulation of lymphocyte activation	15/78	362/18722	2.14151e-11	2.26465e-09	1.90669e-09	IGHV3-7/ZAP70/IGHV3-23/IGHV3-66/HLA-DQB1/HLA-DRA/HLA-DRB5/IGHV3-13/IGHM/IGHV3-64D/HLA-DPB1/HLA-DRB1/IGHV3-20/HLA-DQA1/IGHV3-53	15
GO:0002399	GO:0002399	MHC class II protein complex assembly	6/78	16/18722	3.3299e-11	3.01831e-09	2.54124e-09	HLA-DQB1/HLA-DRA/HLA-DRB5/HLA-DPB1/HLA-DRB1/HLA-DQA1	6
GO:0002503	GO:0002503	peptide antigen assembly with MHC class II protein complex	6/78	16/18722	3.3299e-11	3.01831e-09	2.54124e-09	HLA-DQB1/HLA-DRA/HLA-DRB5/HLA-DPB1/HLA-DRB1/HLA-DQA1	6
GO:0002501	GO:0002501	peptide antigen assembly with MHC protein complex	6/78	18/18722	7.66849e-11	6.48755e-09	5.46212e-09	HLA-DQB1/HLA-DRA/HLA-DRB5/HLA-DPB1/HLA-DRB1/HLA-DQA1	6
GO:0002396	GO:0002396	MHC protein complex assembly	6/78	19/18722	1.11709e-10	8.85988e-09	7.45948e-09	HLA-DQB1/HLA-DRA/HLA-DRB5/HLA-DPB1/HLA-DRB1/HLA-DQA1	6
GO:0002696	GO:0002696	positive regulation of leukocyte activation	15/78	409/18722	1.18947e-10	8.87901e-09	7.47559e-09	IGHV3-7/ZAP70/IGHV3-23/IGHV3-66/HLA-DQB1/HLA-DRA/HLA-DRB5/IGHV3-13/IGHM/IGHV3-64D/HLA-DPB1/HLA-DRB1/IGHV3-20/HLA-DQA1/IGHV3-53	15
GO:0050853	GO:0050853	B cell receptor signaling pathway	10/78	131/18722	1.67104e-10	1.14976e-08	9.6803e-09	IGHV3-7/CTLA4/NFAM1/IGHV3-23/IGHV3-66/IGHV3-13/IGHM/IGHV3-64D/IGHV3-20/IGHV3-53	10
GO:0050867	GO:0050867	positive regulation of cell activation	15/78	420/18722	1.72147e-10	1.14976e-08	9.6803e-09	IGHV3-7/ZAP70/IGHV3-23/IGHV3-66/HLA-DQB1/HLA-DRA/HLA-DRB5/IGHV3-13/IGHM/IGHV3-64D/HLA-DPB1/HLA-DRB1/IGHV3-20/HLA-DQA1/IGHV3-53	15
GO:0006958	GO:0006958	complement activation, classical pathway	9/78	108/18722	6.6021e-10	4.18903e-08	3.52691e-08	IGHV3-7/IGHV3-23/IGHV3-66/IGHV3-13/IGHM/SERPING1/IGHV3-64D/IGHV3-20/IGHV3-53	9
GO:0002455	GO:0002455	humoral immune response mediated by circulating immunoglobulin	9/78	121/18722	1.82605e-09	1.10346e-07	9.29044e-08	IGHV3-7/IGHV3-23/IGHV3-66/IGHV3-13/IGHM/SERPING1/IGHV3-64D/IGHV3-20/IGHV3-53	9
GO:0019886	GO:0019886	antigen processing and presentation of exogenous peptide antigen via MHC class II	6/78	30/18722	2.35751e-09	1.35986e-07	1.14492e-07	HLA-DQB1/HLA-DRA/HLA-DRB5/HLA-DPB1/HLA-DRB1/HLA-DQA1	6
GO:0006956	GO:0006956	complement activation	9/78	130/18722	3.45377e-09	1.90558e-07	1.60438e-07	IGHV3-7/IGHV3-23/IGHV3-66/IGHV3-13/IGHM/SERPING1/IGHV3-64D/IGHV3-20/IGHV3-53	9
GO:0002495	GO:0002495	antigen processing and presentation of peptide antigen via MHC class II	6/78	34/18722	5.26974e-09	2.78638e-07	2.34596e-07	HLA-DQB1/HLA-DRA/HLA-DRB5/HLA-DPB1/HLA-DRB1/HLA-DQA1	6
GO:0048002	GO:0048002	antigen processing and presentation of peptide antigen	7/78	62/18722	6.77242e-09	3.43768e-07	2.89432e-07	HLA-DQB1/HLA-DRA/HLA-DRB5/HLA-B/HLA-DPB1/HLA-DRB1/HLA-DQA1	7
GO:0002504	GO:0002504	antigen processing and presentation of peptide or polysaccharide antigen via MHC class II	6/78	36/18722	7.58182e-09	3.70051e-07	3.11561e-07	HLA-DQB1/HLA-DRA/HLA-DRB5/HLA-DPB1/HLA-DRB1/HLA-DQA1	6
GO:0006910	GO:0006910	phagocytosis, recognition	8/78	100/18722	8.5912e-09	4.03786e-07	3.39964e-07	IGHV3-7/IGHV3-23/IGHV3-66/IGHV3-13/IGHM/IGHV3-64D/IGHV3-20/IGHV3-53	8
GO:0050864	GO:0050864	regulation of B cell activation	10/78	198/18722	9.39605e-09	4.25842e-07	3.58533e-07	IGHV3-7/CTLA4/NFAM1/IGHV3-23/IGHV3-66/IGHV3-13/IGHM/IGHV3-64D/IGHV3-20/IGHV3-53	10
GO:0002478	GO:0002478	antigen processing and presentation of exogenous peptide antigen	6/78	38/18722	1.06753e-08	4.67137e-07	3.93301e-07	HLA-DQB1/HLA-DRA/HLA-DRB5/HLA-DPB1/HLA-DRB1/HLA-DQA1	6
GO:0019882	GO:0019882	antigen processing and presentation	8/78	106/18722	1.36476e-08	5.77292e-07	4.86045e-07	HLA-DQB1/HLA-DRA/HLA-DRB5/HLA-B/HLA-DPB1/HLA-DRB1/HLA-DQA1/KDM5D	8
GO:0008037	GO:0008037	cell recognition	10/78	225/18722	3.1723e-08	1.2986e-06	1.09334e-06	IGHV3-7/NCR3/IGHV3-23/IGHV3-66/IGHV3-13/PRF1/IGHM/IGHV3-64D/IGHV3-20/IGHV3-53	10
GO:0019884	GO:0019884	antigen processing and presentation of exogenous antigen	6/78	47/18722	4.03062e-08	1.59839e-06	1.34575e-06	HLA-DQB1/HLA-DRA/HLA-DRB5/HLA-DPB1/HLA-DRB1/HLA-DQA1	6
GO:0006911	GO:0006911	phagocytosis, engulfment	8/78	127/18722	5.65562e-08	2.17484e-06	1.83109e-06	IGHV3-7/IGHV3-23/IGHV3-66/IGHV3-13/IGHM/IGHV3-64D/IGHV3-20/IGHV3-53	8
GO:0006959	GO:0006959	humoral immune response	11/78	317/18722	7.81922e-08	2.91841e-06	2.45712e-06	IGHV3-7/IGHV3-23/IGHV3-66/HLA-DQB1/IGHV3-13/IGHM/SERPING1/IGHV3-64D/HLA-DRB1/IGHV3-20/IGHV3-53	11
GO:0099024	GO:0099024	plasma membrane invagination	8/78	136/18722	9.63663e-08	3.49397e-06	2.94171e-06	IGHV3-7/IGHV3-23/IGHV3-66/IGHV3-13/IGHM/IGHV3-64D/IGHV3-20/IGHV3-53	8
GO:0042113	GO:0042113	B cell activation	11/78	334/18722	1.3249e-07	4.67027e-06	3.93208e-06	IGHV3-7/ZAP70/CTLA4/NFAM1/IGHV3-23/IGHV3-66/IGHV3-13/IGHM/IGHV3-64D/IGHV3-20/IGHV3-53	11
GO:0010324	GO:0010324	membrane invagination	8/78	144/18722	1.49999e-07	5.14456e-06	4.33141e-06	IGHV3-7/IGHV3-23/IGHV3-66/IGHV3-13/IGHM/IGHV3-64D/IGHV3-20/IGHV3-53	8
GO:0050871	GO:0050871	positive regulation of B cell activation	8/78	152/18722	2.27489e-07	7.59693e-06	6.39615e-06	IGHV3-7/IGHV3-23/IGHV3-66/IGHV3-13/IGHM/IGHV3-64D/IGHV3-20/IGHV3-53	8
GO:0002381	GO:0002381	immunoglobulin production involved in immunoglobulin-mediated immune response	6/78	70/18722	4.56216e-07	1.48446e-05	1.24982e-05	HLA-DQB1/HLA-DRA/HLA-DRB5/HLA-DPB1/HLA-DRB1/HLA-DQA1	6
GO:0002377	GO:0002377	immunoglobulin production	8/78	216/18722	3.23297e-06	0.000102566	8.63543e-05	HLA-DQB1/HLA-DRA/HLA-DRB5/IGLV4-69/IGLV2-11/HLA-DPB1/HLA-DRB1/HLA-DQA1	8
GO:0002440	GO:0002440	production of molecular mediator of immune response	9/78	308/18722	5.29497e-06	0.000159984	0.000134697	SCIMP/HLA-DQB1/HLA-DRA/HLA-DRB5/IGLV4-69/IGLV2-11/HLA-DPB1/HLA-DRB1/HLA-DQA1	9
GO:0006909	GO:0006909	phagocytosis	9/78	308/18722	5.29497e-06	0.000159984	0.000134697	IGHV3-7/IGHV3-23/IGHV3-66/IGHV3-13/IGHM/IGHV3-64D/CD93/IGHV3-20/IGHV3-53	9
GO:0031343	GO:0031343	positive regulation of cell killing	5/78	63/18722	6.41445e-06	0.000189301	0.00015938	NCR3/HLA-DRA/PRF1/HLA-B/HLA-DRB1	5
GO:0001909	GO:0001909	leukocyte mediated cytotoxicity	6/78	124/18722	1.30046e-05	0.000375065	0.000315782	NCR3/GZMB/HLA-DRA/PRF1/HLA-B/HLA-DRB1	6
GO:0007159	GO:0007159	leukocyte cell-cell adhesion	9/78	371/18722	2.33753e-05	0.000659184	0.000554993	NT5E/ZAP70/CTLA4/HLA-DQB1/HLA-DRA/HLA-DRB5/HLA-DPB1/HLA-DRB1/HLA-DQA1	9
GO:0050870	GO:0050870	positive regulation of T cell activation	7/78	216/18722	3.25772e-05	0.000898705	0.000756655	ZAP70/HLA-DQB1/HLA-DRA/HLA-DRB5/HLA-DPB1/HLA-DRB1/HLA-DQA1	7
GO:0001913	GO:0001913	T cell mediated cytotoxicity	4/78	49/18722	5.12255e-05	0.00138309	0.00116448	HLA-DRA/PRF1/HLA-B/HLA-DRB1	4
GO:0031341	GO:0031341	regulation of cell killing	5/78	99/18722	5.80789e-05	0.00153546	0.00129276	NCR3/HLA-DRA/PRF1/HLA-B/HLA-DRB1	5
GO:1903039	GO:1903039	positive regulation of leukocyte cell-cell adhesion	7/78	239/18722	6.18763e-05	0.00160247	0.00134918	ZAP70/HLA-DQB1/HLA-DRA/HLA-DRB5/HLA-DPB1/HLA-DRB1/HLA-DQA1	7
GO:0002483	GO:0002483	antigen processing and presentation of endogenous peptide antigen	3/78	19/18722	6.42463e-05	0.00163057	0.00137284	HLA-DRA/HLA-B/HLA-DRB1	3
GO:0050863	GO:0050863	regulation of T cell activation	8/78	329/18722	6.72534e-05	0.00167342	0.00140892	ZAP70/CTLA4/HLA-DQB1/HLA-DRA/HLA-DRB5/HLA-DPB1/HLA-DRB1/HLA-DQA1	8
GO:1903037	GO:1903037	regulation of leukocyte cell-cell adhesion	8/78	336/18722	7.78958e-05	0.00190096	0.00160049	ZAP70/CTLA4/HLA-DQB1/HLA-DRA/HLA-DRB5/HLA-DPB1/HLA-DRB1/HLA-DQA1	8
GO:0001912	GO:0001912	positive regulation of leukocyte mediated cytotoxicity	4/78	56/18722	8.68611e-05	0.00207975	0.00175102	NCR3/HLA-DRA/HLA-B/HLA-DRB1	4
GO:0002456	GO:0002456	T cell mediated immunity	5/78	109/18722	9.18444e-05	0.00215834	0.00181719	HLA-DRA/PRF1/HLA-B/HLA-DRB1/KDM5D	5
GO:0042742	GO:0042742	defense response to bacterium	8/78	350/18722	0.000103408	0.00238592	0.0020088	IGHV3-7/IGHV3-23/IGHV3-66/IGHV3-13/IGHM/IGHV3-64D/IGHV3-20/IGHV3-53	8
GO:0001906	GO:0001906	cell killing	6/78	188/18722	0.000133479	0.00302473	0.00254664	NCR3/GZMB/HLA-DRA/PRF1/HLA-B/HLA-DRB1	6
GO:1903706	GO:1903706	regulation of hemopoiesis	8/78	367/18722	0.000143343	0.00319127	0.00268685	ZAP70/CTLA4/NFAM1/HLA-DRA/HSPA1A/HLA-B/PRXL2A/HLA-DRB1	8
GO:1902105	GO:1902105	regulation of leukocyte differentiation	7/78	279/18722	0.000162154	0.00349166	0.00293976	ZAP70/CTLA4/NFAM1/HLA-DRA/HLA-B/PRXL2A/HLA-DRB1	7
GO:0050852	GO:0050852	T cell receptor signaling pathway	5/78	123/18722	0.000162339	0.00349166	0.00293976	ZAP70/CTLA4/HLA-DQB1/HLA-DPB1/HLA-DRB1	5
GO:0019883	GO:0019883	antigen processing and presentation of endogenous antigen	3/78	26/18722	0.000168802	0.00357016	0.00300585	HLA-DRA/HLA-B/HLA-DRB1	3
GO:0022409	GO:0022409	positive regulation of cell-cell adhesion	7/78	284/18722	0.000180848	0.00376222	0.00316756	ZAP70/HLA-DQB1/HLA-DRA/HLA-DRB5/HLA-DPB1/HLA-DRB1/HLA-DQA1	7
GO:0030099	GO:0030099	myeloid cell differentiation	8/78	381/18722	0.000185109	0.00378696	0.00318839	LTBR/HSPA1A/GAB3/PRXL2A/ACTN1/EPAS1/KLF2/HLA-DRB1	8
GO:0042110	GO:0042110	T cell activation	9/78	487/18722	0.000188005	0.00378696	0.00318839	LY9/ZAP70/CTLA4/HLA-DQB1/HLA-DRA/HLA-DRB5/HLA-DPB1/HLA-DRB1/HLA-DQA1	9
GO:0045589	GO:0045589	regulation of regulatory T cell differentiation	3/78	28/18722	0.000211419	0.00419203	0.00352944	CTLA4/HLA-DRA/HLA-DRB1	3
GO:0001916	GO:0001916	positive regulation of T cell mediated cytotoxicity	3/78	29/18722	0.000235107	0.00459002	0.00386452	HLA-DRA/HLA-B/HLA-DRB1	3
GO:0002705	GO:0002705	positive regulation of leukocyte mediated immunity	5/78	134/18722	0.000242068	0.0046543	0.00391864	NCR3/SCIMP/HLA-DRA/HLA-B/HLA-DRB1	5
GO:0045066	GO:0045066	regulatory T cell differentiation	3/78	31/18722	0.000287491	0.00544517	0.0045845	CTLA4/HLA-DRA/HLA-DRB1	3
GO:0001910	GO:0001910	regulation of leukocyte mediated cytotoxicity	4/78	82/18722	0.000381121	0.0071124	0.00598821	NCR3/HLA-DRA/HLA-B/HLA-DRB1	4
GO:1903131	GO:1903131	mononuclear cell differentiation	8/78	426/18722	0.000392311	0.0072151	0.00607468	LY9/LTBR/ZAP70/CTLA4/NFAM1/HLA-DRA/HLA-B/HLA-DRB1	8
GO:0022407	GO:0022407	regulation of cell-cell adhesion	8/78	448/18722	0.000547246	0.00992078	0.0083527	ZAP70/CTLA4/HLA-DQB1/HLA-DRA/HLA-DRB5/HLA-DPB1/HLA-DRB1/HLA-DQA1	8
GO:0001914	GO:0001914	regulation of T cell mediated cytotoxicity	3/78	39/18722	0.000570677	0.0100582	0.00846838	HLA-DRA/HLA-B/HLA-DRB1	3
GO:0002347	GO:0002347	response to tumor cell	3/78	39/18722	0.000570677	0.0100582	0.00846838	TXNIP/PRF1/HLA-DRB1	3
GO:0045619	GO:0045619	regulation of lymphocyte differentiation	5/78	174/18722	0.000799204	0.013893	0.0116971	ZAP70/CTLA4/NFAM1/HLA-DRA/HLA-DRB1	5
GO:0043618	GO:0043618	regulation of transcription from RNA polymerase II promoter in response to stress	3/78	47/18722	0.000988597	0.0169531	0.0142735	HSPA1A/EPAS1/KLF2	3
GO:0043380	GO:0043380	regulation of memory T cell differentiation	2/78	12/18722	0.00110076	0.0186249	0.015681	HLA-DRA/HLA-DRB1	2
GO:0046638	GO:0046638	positive regulation of alpha-beta T cell differentiation	3/78	50/18722	0.00118431	0.0197749	0.0166493	ZAP70/HLA-DRA/HLA-DRB1	3
GO:0046632	GO:0046632	alpha-beta T cell differentiation	4/78	112/18722	0.00123166	0.0202984	0.0170901	LY9/ZAP70/HLA-DRA/HLA-DRB1	4
GO:0002708	GO:0002708	positive regulation of lymphocyte mediated immunity	4/78	113/18722	0.00127286	0.0207085	0.0174353	NCR3/HLA-DRA/HLA-B/HLA-DRB1	4
GO:0043379	GO:0043379	memory T cell differentiation	2/78	13/18722	0.00129739	0.0208404	0.0175463	HLA-DRA/HLA-DRB1	2
GO:0043620	GO:0043620	regulation of DNA-templated transcription in response to stress	3/78	53/18722	0.00140287	0.022253	0.0187357	HSPA1A/EPAS1/KLF2	3
GO:0006584	GO:0006584	catecholamine metabolic process	3/78	54/18722	0.00148097	0.0228048	0.0192003	NR4A2/EPAS1/LY6E	3
GO:0009712	GO:0009712	catechol-containing compound metabolic process	3/78	54/18722	0.00148097	0.0228048	0.0192003	NR4A2/EPAS1/LY6E	3
GO:0042415	GO:0042415	norepinephrine metabolic process	2/78	14/18722	0.00150954	0.0228048	0.0192003	EPAS1/LY6E	2
GO:0090715	GO:0090715	immunological memory formation process	2/78	14/18722	0.00150954	0.0228048	0.0192003	HLA-DRA/HLA-DRB1	2
GO:0002711	GO:0002711	positive regulation of T cell mediated immunity	3/78	56/18722	0.00164522	0.0245622	0.0206799	HLA-DRA/HLA-B/HLA-DRB1	3
GO:0002468	GO:0002468	dendritic cell antigen processing and presentation	2/78	15/18722	0.00173708	0.025632	0.0215806	HLA-DRA/HLA-DRB1	2
GO:0032615	GO:0032615	interleukin-12 production	3/78	62/18722	0.00220486	0.0312065	0.026274	SCIMP/HLA-B/LTB	3
GO:0032655	GO:0032655	regulation of interleukin-12 production	3/78	62/18722	0.00220486	0.0312065	0.026274	SCIMP/HLA-B/LTB	3
GO:0016045	GO:0016045	detection of bacterium	2/78	17/18722	0.00223782	0.0312065	0.026274	HLA-B/HLA-DRB1	2
GO:0045591	GO:0045591	positive regulation of regulatory T cell differentiation	2/78	17/18722	0.00223782	0.0312065	0.026274	HLA-DRA/HLA-DRB1	2
GO:0090713	GO:0090713	immunological memory process	2/78	17/18722	0.00223782	0.0312065	0.026274	HLA-DRA/HLA-DRB1	2
GO:0045785	GO:0045785	positive regulation of cell adhesion	7/78	437/18722	0.00228524	0.0315215	0.0265392	ZAP70/HLA-DQB1/HLA-DRA/HLA-DRB5/HLA-DPB1/HLA-DRB1/HLA-DQA1	7
GO:0002703	GO:0002703	regulation of leukocyte mediated immunity	5/78	226/18722	0.00253257	0.0345573	0.0290951	NCR3/SCIMP/HLA-DRA/HLA-B/HLA-DRB1	5
GO:0042093	GO:0042093	T-helper cell differentiation	3/78	66/18722	0.00263615	0.035588	0.029963	LY9/HLA-DRA/HLA-DRB1	3
GO:0046635	GO:0046635	positive regulation of alpha-beta T cell activation	3/78	67/18722	0.00275151	0.0367544	0.030945	ZAP70/HLA-DRA/HLA-DRB1	3
GO:0002294	GO:0002294	CD4-positive, alpha-beta T cell differentiation involved in immune response	3/78	68/18722	0.00286995	0.0371629	0.0312889	LY9/HLA-DRA/HLA-DRB1	3
GO:0042267	GO:0042267	natural killer cell mediated cytotoxicity	3/78	68/18722	0.00286995	0.0371629	0.0312889	NCR3/GZMB/HLA-B	3
GO:0046637	GO:0046637	regulation of alpha-beta T cell differentiation	3/78	68/18722	0.00286995	0.0371629	0.0312889	ZAP70/HLA-DRA/HLA-DRB1	3
GO:0002697	GO:0002697	regulation of immune effector process	6/78	339/18722	0.00290011	0.0371741	0.0312984	NCR3/SCIMP/HLA-DRA/HLA-B/SERPING1/HLA-DRB1	6
GO:0002287	GO:0002287	alpha-beta T cell activation involved in immune response	3/78	69/18722	0.00299148	0.0372738	0.0313823	LY9/HLA-DRA/HLA-DRB1	3
GO:0002293	GO:0002293	alpha-beta T cell differentiation involved in immune response	3/78	69/18722	0.00299148	0.0372738	0.0313823	LY9/HLA-DRA/HLA-DRB1	3
GO:0002699	GO:0002699	positive regulation of immune effector process	5/78	235/18722	0.002996	0.0372738	0.0313823	NCR3/SCIMP/HLA-DRA/HLA-B/HLA-DRB1	5
GO:0098543	GO:0098543	detection of other organism	2/78	20/18722	0.00310117	0.0382076	0.0321685	HLA-B/HLA-DRB1	2
GO:0045580	GO:0045580	regulation of T cell differentiation	4/78	146/18722	0.0032384	0.0392053	0.0330085	ZAP70/CTLA4/HLA-DRA/HLA-DRB1	4
GO:0002228	GO:0002228	natural killer cell mediated immunity	3/78	71/18722	0.00324394	0.0392053	0.0330085	NCR3/GZMB/HLA-B	3
GO:0001819	GO:0001819	positive regulation of cytokine production	7/78	467/18722	0.00330452	0.0395607	0.0333077	LY9/NFAM1/SCIMP/CLEC9A/HSPA1A/HLA-DPB1/LTB	7
GO:0043903	GO:0043903	regulation of biological process involved in symbiotic interaction	3/78	72/18722	0.00337492	0.040026	0.0336994	VPS37B/LY6E/HLA-DRB1	3
GO:1901028	GO:1901028	regulation of mitochondrial outer membrane permeabilization involved in apoptotic signaling pathway	2/78	21/18722	0.00341838	0.040166	0.0338173	GZMB/HSPA1A	2
GO:0002292	GO:0002292	T cell differentiation involved in immune response	3/78	75/18722	0.00378717	0.044091	0.037122	LY9/HLA-DRA/HLA-DRB1	3
GO:0046631	GO:0046631	alpha-beta T cell activation	4/78	156/18722	0.0041022	0.0473245	0.0398444	LY9/ZAP70/HLA-DRA/HLA-DRB1	4

## Sheet: S3F
Table S3. Gene ontology result of Meta programs
Table S3F. Gene ontology result of MP6
	ID	Description	GeneRatio	BgRatio	pvalue	p.adjust	qvalue	geneID	Count
GO:0000280	GO:0000280	nuclear division	31/82	439/18722	1.29068e-29	1.84308e-26	1.43469e-26	DLGAP5/PLK1/KIFC1/CDC20/PTTG1/FBXO5/CKS2/AURKA/TPX2/MYBL2/PSRC1/CENPF/CENPE/CCNE2/PKMYT1/RANBP1/NUF2/CDCA8/CCNB2/TACC3/NUSAP1/BUB1/ZWINT/TOP2A/AURKB/CENPX/CDCA5/CDT1/UBE2C/UBE2S/CCNB1	31
GO:0048285	GO:0048285	organelle fission	31/82	488/18722	3.35901e-28	2.39833e-25	1.8669e-25	DLGAP5/PLK1/KIFC1/CDC20/PTTG1/FBXO5/CKS2/AURKA/TPX2/MYBL2/PSRC1/CENPF/CENPE/CCNE2/PKMYT1/RANBP1/NUF2/CDCA8/CCNB2/TACC3/NUSAP1/BUB1/ZWINT/TOP2A/AURKB/CENPX/CDCA5/CDT1/UBE2C/UBE2S/CCNB1	31
GO:0140014	GO:0140014	mitotic nuclear division	26/82	287/18722	1.63813e-27	7.7975e-25	6.0697e-25	DLGAP5/PLK1/KIFC1/CDC20/PTTG1/FBXO5/AURKA/TPX2/MYBL2/PSRC1/CENPF/CENPE/PKMYT1/RANBP1/NUF2/CDCA8/TACC3/NUSAP1/BUB1/ZWINT/AURKB/CDCA5/CDT1/UBE2C/UBE2S/CCNB1	26
GO:0000819	GO:0000819	sister chromatid segregation	22/82	202/18722	4.79617e-25	1.71223e-22	1.33283e-22	DLGAP5/PLK1/KIFC1/CDC20/PTTG1/FBXO5/PSRC1/CENPF/CENPE/NUF2/CDCA8/TACC3/NUSAP1/BUB1/ZWINT/TOP2A/AURKB/FEN1/CDCA5/CDT1/UBE2C/CCNB1	22
GO:0098813	GO:0098813	nuclear chromosome segregation	24/82	281/18722	9.51054e-25	2.71621e-22	2.11434e-22	DLGAP5/PLK1/KIFC1/CDC20/PTTG1/FBXO5/PSRC1/CENPF/CENPE/CCNE2/NUF2/CDCA8/TACC3/NUSAP1/BUB1/ZWINT/TOP2A/AURKB/FEN1/CENPX/CDCA5/CDT1/UBE2C/CCNB1	24
GO:0007059	GO:0007059	chromosome segregation	25/82	346/18722	5.69578e-24	1.3556e-21	1.05522e-21	DLGAP5/PLK1/KIFC1/CDC20/PTTG1/FBXO5/BIRC5/PSRC1/CENPF/CENPE/CCNE2/NUF2/CDCA8/TACC3/NUSAP1/BUB1/ZWINT/TOP2A/AURKB/FEN1/CENPX/CDCA5/CDT1/UBE2C/CCNB1	25
GO:0000070	GO:0000070	mitotic sister chromatid segregation	20/82	168/18722	1.38448e-23	2.82433e-21	2.19851e-21	DLGAP5/PLK1/KIFC1/CDC20/PTTG1/FBXO5/PSRC1/CENPF/CENPE/NUF2/CDCA8/TACC3/NUSAP1/BUB1/ZWINT/AURKB/CDCA5/CDT1/UBE2C/CCNB1	20
GO:0051304	GO:0051304	chromosome separation	15/82	96/18722	1.0725e-19	1.91441e-17	1.49021e-17	DLGAP5/PLK1/PTTG1/FBXO5/CENPF/CENPE/TACC3/BUB1/ZWINT/TOP2A/AURKB/CENPX/CDT1/UBE2C/CCNB1	15
GO:0044772	GO:0044772	mitotic cell cycle phase transition	23/82	424/18722	3.14445e-19	4.9892e-17	3.88367e-17	DLGAP5/PLK1/CDKN3/FBXO5/CKS2/AURKA/CALM2/CENPF/CENPE/CCNE2/PKMYT1/CCNB2/TACC3/BUB1/ZWINT/CDK1/AURKB/CDCA5/CDT1/UBE2C/UBE2S/CLSPN/CCNB1	23
GO:0010965	GO:0010965	regulation of mitotic sister chromatid separation	13/82	65/18722	1.10361e-18	1.57596e-16	1.22675e-16	DLGAP5/PLK1/PTTG1/FBXO5/CENPF/CENPE/TACC3/BUB1/ZWINT/AURKB/CDT1/UBE2C/CCNB1	13
GO:0051306	GO:0051306	mitotic sister chromatid separation	13/82	67/18722	1.69348e-18	2.19845e-16	1.71131e-16	DLGAP5/PLK1/PTTG1/FBXO5/CENPF/CENPE/TACC3/BUB1/ZWINT/AURKB/CDT1/UBE2C/CCNB1	13
GO:0006260	GO:0006260	DNA replication	19/82	260/18722	2.39116e-18	2.66771e-16	2.07659e-16	E2F8/PCNA/MCM3/FBXO5/CDC45/POLQ/RRM2/CCNE2/FAM111A/CHAF1A/GINS2/DUT/MCM7/PCLAF/CDK1/FEN1/CENPX/CDT1/ATAD5	19
GO:1902850	GO:1902850	microtubule cytoskeleton organization involved in mitosis	16/82	147/18722	2.42858e-18	2.66771e-16	2.07659e-16	DLGAP5/PLK1/KIFC1/CDC20/AURKA/TPX2/MYBL2/PSRC1/CENPA/CENPE/NUF2/STMN1/TACC3/NUSAP1/AURKB/CCNB1	16
GO:0007051	GO:0007051	spindle organization	17/82	184/18722	3.26908e-18	3.33447e-16	2.5956e-16	DLGAP5/PLK1/KIFC1/CDC20/FBXO5/AURKA/TPX2/MYBL2/PSRC1/CENPE/NUF2/STMN1/CCNB2/TACC3/TUBB/AURKB/CCNB1	17
GO:0033045	GO:0033045	regulation of sister chromatid segregation	13/82	72/18722	4.65221e-18	4.15209e-16	3.23206e-16	DLGAP5/PLK1/PTTG1/FBXO5/CENPF/CENPE/TACC3/BUB1/ZWINT/AURKB/CDT1/UBE2C/CCNB1	13
GO:1905818	GO:1905818	regulation of chromosome separation	13/82	72/18722	4.65221e-18	4.15209e-16	3.23206e-16	DLGAP5/PLK1/PTTG1/FBXO5/CENPF/CENPE/TACC3/BUB1/ZWINT/AURKB/CDT1/UBE2C/CCNB1	13
GO:0007091	GO:0007091	metaphase/anaphase transition of mitotic cell cycle	12/82	62/18722	3.90153e-17	3.27729e-15	2.5511e-15	DLGAP5/PLK1/FBXO5/CENPF/CENPE/TACC3/BUB1/ZWINT/AURKB/CDT1/UBE2C/CCNB1	12
GO:0044784	GO:0044784	metaphase/anaphase transition of cell cycle	12/82	65/18722	7.19956e-17	5.71165e-15	4.44604e-15	DLGAP5/PLK1/FBXO5/CENPF/CENPE/TACC3/BUB1/ZWINT/AURKB/CDT1/UBE2C/CCNB1	12
GO:0051983	GO:0051983	regulation of chromosome segregation	13/82	91/18722	1.17838e-16	8.59567e-15	6.69101e-15	DLGAP5/PLK1/PTTG1/FBXO5/CENPF/CENPE/TACC3/BUB1/ZWINT/AURKB/CDT1/UBE2C/CCNB1	13
GO:0033044	GO:0033044	regulation of chromosome organization	16/82	187/18722	1.20388e-16	8.59567e-15	6.69101e-15	DLGAP5/PLK1/PTTG1/FBXO5/CENPF/CENPE/TACC3/BUB1/ZWINT/TOP2A/AURKB/FEN1/CDCA5/CDT1/UBE2C/CCNB1	16
GO:0007052	GO:0007052	mitotic spindle organization	14/82	120/18722	1.38267e-16	9.40215e-15	7.31879e-15	DLGAP5/PLK1/KIFC1/CDC20/AURKA/TPX2/MYBL2/PSRC1/CENPE/NUF2/STMN1/TACC3/AURKB/CCNB1	14
GO:0030071	GO:0030071	regulation of mitotic metaphase/anaphase transition	11/82	60/18722	1.63488e-15	1.06118e-13	8.26043e-14	DLGAP5/PLK1/FBXO5/CENPF/CENPE/BUB1/ZWINT/AURKB/CDT1/UBE2C/CCNB1	11
GO:1902099	GO:1902099	regulation of metaphase/anaphase transition of cell cycle	11/82	63/18722	2.90709e-15	1.80492e-13	1.40498e-13	DLGAP5/PLK1/FBXO5/CENPF/CENPE/BUB1/ZWINT/AURKB/CDT1/UBE2C/CCNB1	11
GO:0051783	GO:0051783	regulation of nuclear division	13/82	139/18722	3.39163e-14	2.01802e-12	1.57086e-12	DLGAP5/PLK1/CDC20/FBXO5/AURKA/CENPF/PKMYT1/NUSAP1/BUB1/ZWINT/AURKB/CDT1/CCNB1	13
GO:0051303	GO:0051303	establishment of chromosome localization	11/82	80/18722	4.66152e-14	2.66266e-12	2.07266e-12	DLGAP5/KIFC1/PSRC1/CENPF/CENPE/NUF2/CDCA8/AURKB/CDCA5/CDT1/CCNB1	11
GO:0007088	GO:0007088	regulation of mitotic nuclear division	12/82	110/18722	5.3789e-14	2.95426e-12	2.29964e-12	DLGAP5/PLK1/FBXO5/AURKA/CENPF/PKMYT1/NUSAP1/BUB1/ZWINT/AURKB/CDT1/CCNB1	12
GO:0050000	GO:0050000	chromosome localization	11/82	82/18722	6.1864e-14	3.27192e-12	2.54692e-12	DLGAP5/KIFC1/PSRC1/CENPF/CENPE/NUF2/CDCA8/AURKB/CDCA5/CDT1/CCNB1	11
GO:0033046	GO:0033046	negative regulation of sister chromatid segregation	9/82	43/18722	1.88646e-13	8.97955e-12	6.98983e-12	PLK1/PTTG1/FBXO5/CENPF/BUB1/ZWINT/AURKB/CDT1/CCNB1	9
GO:0033048	GO:0033048	negative regulation of mitotic sister chromatid segregation	9/82	43/18722	1.88646e-13	8.97955e-12	6.98983e-12	PLK1/PTTG1/FBXO5/CENPF/BUB1/ZWINT/AURKB/CDT1/CCNB1	9
GO:2000816	GO:2000816	negative regulation of mitotic sister chromatid separation	9/82	43/18722	1.88646e-13	8.97955e-12	6.98983e-12	PLK1/PTTG1/FBXO5/CENPF/BUB1/ZWINT/AURKB/CDT1/CCNB1	9
GO:0051310	GO:0051310	metaphase plate congression	10/82	65/18722	2.17117e-13	1.00014e-11	7.78526e-12	KIFC1/PSRC1/CENPF/CENPE/NUF2/CDCA8/AURKB/CDCA5/CDT1/CCNB1	10
GO:0051985	GO:0051985	negative regulation of chromosome segregation	9/82	45/18722	2.94365e-13	1.2738e-11	9.91544e-12	PLK1/PTTG1/FBXO5/CENPF/BUB1/ZWINT/AURKB/CDT1/CCNB1	9
GO:1905819	GO:1905819	negative regulation of chromosome separation	9/82	45/18722	2.94365e-13	1.2738e-11	9.91544e-12	PLK1/PTTG1/FBXO5/CENPF/BUB1/ZWINT/AURKB/CDT1/CCNB1	9
GO:0033047	GO:0033047	regulation of mitotic sister chromatid segregation	9/82	46/18722	3.64682e-13	1.53166e-11	1.19227e-11	PLK1/PTTG1/FBXO5/CENPF/BUB1/ZWINT/AURKB/CDT1/CCNB1	9
GO:0045787	GO:0045787	positive regulation of cell cycle	16/82	313/18722	3.92256e-13	1.60041e-11	1.24578e-11	DLGAP5/E2F8/FBXO5/CKS2/AURKA/PSRC1/RANBP1/NUSAP1/CDK1/AURKB/FEN1/CDCA5/CDT1/UBE2C/ATAD5/CCNB1	16
GO:0007080	GO:0007080	mitotic metaphase plate congression	9/82	50/18722	8.17738e-13	3.24369e-11	2.52494e-11	KIFC1/PSRC1/CENPE/NUF2/CDCA8/AURKB/CDCA5/CDT1/CCNB1	9
GO:1901987	GO:1901987	regulation of cell cycle phase transition	17/82	390/18722	8.72458e-13	3.36722e-11	2.6211e-11	DLGAP5/PLK1/FBXO5/CDC45/AURKA/CENPF/CENPE/BUB1/ZWINT/CDK1/AURKB/CDCA5/CDT1/UBE2C/ATAD5/CLSPN/CCNB1	17
GO:0007346	GO:0007346	regulation of mitotic cell cycle	18/82	457/18722	9.44015e-13	3.54751e-11	2.76144e-11	DLGAP5/PLK1/FBXO5/CKS2/AURKA/CENPF/CENPE/PKMYT1/NUSAP1/BUB1/ZWINT/CDK1/AURKB/CDCA5/CDT1/UBE2C/CLSPN/CCNB1	18
GO:0090068	GO:0090068	positive regulation of cell cycle process	14/82	236/18722	1.78842e-12	6.54839e-11	5.09737e-11	DLGAP5/E2F8/FBXO5/AURKA/RANBP1/NUSAP1/CDK1/AURKB/FEN1/CDCA5/CDT1/UBE2C/ATAD5/CCNB1	14
GO:0044839	GO:0044839	cell cycle G2/M phase transition	12/82	148/18722	1.95484e-12	6.97877e-11	5.43239e-11	PLK1/FBXO5/AURKA/CALM2/CENPF/PKMYT1/CCNB2/CDK1/AURKB/ATAD5/CLSPN/CCNB1	12
GO:0006261	GO:0006261	DNA-dependent DNA replication	12/82	151/18722	2.48443e-12	8.65308e-11	6.7357e-11	E2F8/PCNA/MCM3/FBXO5/CDC45/POLQ/CCNE2/FAM111A/MCM7/FEN1/CENPX/CDT1	12
GO:1901990	GO:1901990	regulation of mitotic cell cycle phase transition	15/82	299/18722	3.01138e-12	1.02387e-10	7.96996e-11	DLGAP5/PLK1/FBXO5/AURKA/CENPF/CENPE/BUB1/ZWINT/CDK1/AURKB/CDCA5/CDT1/UBE2C/CLSPN/CCNB1	15
GO:2001251	GO:2001251	negative regulation of chromosome organization	10/82	86/18722	3.98954e-12	1.3249e-10	1.03132e-10	PLK1/PTTG1/FBXO5/CENPF/BUB1/ZWINT/TOP2A/AURKB/CDT1/CCNB1	10
GO:0051383	GO:0051383	kinetochore organization	7/82	23/18722	5.51408e-12	1.78957e-10	1.39303e-10	DLGAP5/CENPA/CENPF/CENPE/NUF2/CENPX/CDT1	7
GO:0045841	GO:0045841	negative regulation of mitotic metaphase/anaphase transition	8/82	40/18722	6.55124e-12	2.07893e-10	1.61827e-10	PLK1/FBXO5/CENPF/BUB1/ZWINT/AURKB/CDT1/CCNB1	8
GO:0051321	GO:0051321	meiotic cell cycle	14/82	261/18722	6.98433e-12	2.16818e-10	1.68775e-10	PLK1/CDC20/PTTG1/FBXO5/CKS2/AURKA/CCNE2/PKMYT1/NUF2/XRCC2/CCNB2/BUB1/TOP2A/CENPX	14
GO:1902100	GO:1902100	negative regulation of metaphase/anaphase transition of cell cycle	8/82	42/18722	9.98402e-12	3.03344e-10	2.36128e-10	PLK1/FBXO5/CENPF/BUB1/ZWINT/AURKB/CDT1/CCNB1	8
GO:0140013	GO:0140013	meiotic nuclear division	12/82	185/18722	2.74688e-11	8.17197e-10	6.3612e-10	PLK1/CDC20/PTTG1/FBXO5/CKS2/AURKA/CCNE2/NUF2/CCNB2/BUB1/TOP2A/CENPX	12
GO:0071103	GO:0071103	DNA conformation change	14/82	290/18722	2.86553e-11	8.35097e-10	6.50053e-10	MCM3/PLK1/POLQ/DNAJC9/HMGB1/CHAF1A/HMGB2/NUSAP1/MCM7/CDK1/TOP2A/CDCA5/CCNB1/ASF1B	14
GO:0045839	GO:0045839	negative regulation of mitotic nuclear division	8/82	48/18722	3.12521e-11	8.9256e-10	6.94783e-10	PLK1/FBXO5/CENPF/BUB1/ZWINT/AURKB/CDT1/CCNB1	8
GO:0140694	GO:0140694	non-membrane-bounded organelle assembly	15/82	367/18722	5.52491e-11	1.54697e-09	1.20419e-09	DLGAP5/PLK1/KIFC1/CDC20/FBXO5/AURKA/TPX2/MYBL2/CENPA/CENPF/CENPE/CCNB2/TUBB/AURKB/CENPX	15
GO:0065004	GO:0065004	protein-DNA complex assembly	12/82	201/18722	7.24132e-11	1.98858e-09	1.54794e-09	DLGAP5/CDC45/CENPA/DNAJC9/HMGB1/CENPF/CENPE/CHAF1A/HMGB2/CENPX/CDT1/ASF1B	12
GO:1903046	GO:1903046	meiotic cell cycle process	12/82	202/18722	7.67194e-11	2.06708e-09	1.60905e-09	PLK1/CDC20/PTTG1/FBXO5/CKS2/AURKA/CCNE2/NUF2/CCNB2/BUB1/TOP2A/CENPX	12
GO:0051225	GO:0051225	spindle assembly	10/82	117/18722	9.01359e-11	2.38359e-09	1.85543e-09	PLK1/KIFC1/CDC20/FBXO5/AURKA/TPX2/MYBL2/CCNB2/TUBB/AURKB	10
GO:0051784	GO:0051784	negative regulation of nuclear division	8/82	56/18722	1.14377e-10	2.96965e-09	2.31163e-09	PLK1/FBXO5/CENPF/BUB1/ZWINT/AURKB/CDT1/CCNB1	8
GO:0007094	GO:0007094	mitotic spindle assembly checkpoint signaling	7/82	38/18722	2.69289e-10	6.63008e-09	5.16097e-09	PLK1/CENPF/BUB1/ZWINT/AURKB/CDT1/CCNB1	7
GO:0071173	GO:0071173	spindle assembly checkpoint signaling	7/82	38/18722	2.69289e-10	6.63008e-09	5.16097e-09	PLK1/CENPF/BUB1/ZWINT/AURKB/CDT1/CCNB1	7
GO:0071174	GO:0071174	mitotic spindle checkpoint signaling	7/82	38/18722	2.69289e-10	6.63008e-09	5.16097e-09	PLK1/CENPF/BUB1/ZWINT/AURKB/CDT1/CCNB1	7
GO:0031577	GO:0031577	spindle checkpoint signaling	7/82	39/18722	3.27046e-10	7.91561e-09	6.16164e-09	PLK1/CENPF/BUB1/ZWINT/AURKB/CDT1/CCNB1	7
GO:0000086	GO:0000086	G2/M transition of mitotic cell cycle	10/82	137/18722	4.31941e-10	1.02802e-08	8.00227e-09	PLK1/FBXO5/AURKA/CALM2/CENPF/PKMYT1/CDK1/AURKB/CLSPN/CCNB1	10
GO:0010948	GO:0010948	negative regulation of cell cycle process	13/82	294/18722	4.58981e-10	1.07447e-08	8.36383e-09	E2F8/PLK1/PTTG1/FBXO5/CDC45/CENPF/BUB1/ZWINT/CDK1/AURKB/CDT1/CLSPN/CCNB1	13
GO:0044786	GO:0044786	cell cycle DNA replication	7/82	41/18722	4.74689e-10	1.09332e-08	8.51055e-09	E2F8/PCNA/MCM3/FBXO5/CDC45/FEN1/CDT1	7
GO:0071824	GO:0071824	protein-DNA complex subunit organization	12/82	241/18722	5.88507e-10	1.33395e-08	1.03837e-08	DLGAP5/CDC45/CENPA/DNAJC9/HMGB1/CENPF/CENPE/CHAF1A/HMGB2/CENPX/CDT1/ASF1B	12
GO:1902749	GO:1902749	regulation of cell cycle G2/M phase transition	9/82	102/18722	6.2252e-10	1.389e-08	1.08122e-08	PLK1/FBXO5/AURKA/CENPF/CDK1/AURKB/ATAD5/CLSPN/CCNB1	9
GO:0006323	GO:0006323	DNA packaging	11/82	199/18722	1.07562e-09	2.36305e-08	1.83944e-08	PLK1/DNAJC9/HMGB1/CHAF1A/HMGB2/NUSAP1/CDK1/TOP2A/CDCA5/CCNB1/ASF1B	11
GO:0051656	GO:0051656	establishment of organelle localization	14/82	390/18722	1.39713e-09	3.02288e-08	2.35306e-08	DLGAP5/PLK1/KIFC1/PSRC1/CENPA/CENPF/CENPE/NUF2/CDCA8/NUSAP1/AURKB/CDCA5/CDT1/CCNB1	14
GO:0000075	GO:0000075	cell cycle checkpoint signaling	10/82	169/18722	3.36091e-09	7.16325e-08	5.57599e-08	PLK1/CDC45/CENPF/BUB1/ZWINT/CDK1/AURKB/CDT1/CLSPN/CCNB1	10
GO:0007093	GO:0007093	mitotic cell cycle checkpoint signaling	9/82	129/18722	5.06453e-09	1.04814e-07	8.15888e-08	PLK1/CENPF/BUB1/ZWINT/CDK1/AURKB/CDT1/CLSPN/CCNB1	9
GO:0007127	GO:0007127	meiosis I	9/82	129/18722	5.06453e-09	1.04814e-07	8.15888e-08	PLK1/PTTG1/FBXO5/CKS2/AURKA/CCNE2/CCNB2/TOP2A/CENPX	9
GO:1901991	GO:1901991	negative regulation of mitotic cell cycle phase transition	10/82	179/18722	5.85547e-09	1.19452e-07	9.29831e-08	PLK1/FBXO5/CENPF/BUB1/ZWINT/CDK1/AURKB/CDT1/CLSPN/CCNB1	10
GO:0061982	GO:0061982	meiosis I cell cycle process	9/82	135/18722	7.56289e-09	1.5211e-07	1.18405e-07	PLK1/PTTG1/FBXO5/CKS2/AURKA/CCNE2/CCNB2/TOP2A/CENPX	9
GO:0000079	GO:0000079	regulation of cyclin-dependent protein serine/threonine kinase activity	8/82	94/18722	7.84033e-09	1.5337e-07	1.19386e-07	PLK1/CDKN3/CKS2/PSRC1/CCNE2/PKMYT1/CCNB2/CCNB1	8
GO:0010389	GO:0010389	regulation of G2/M transition of mitotic cell cycle	8/82	94/18722	7.84033e-09	1.5337e-07	1.19386e-07	PLK1/FBXO5/AURKA/CENPF/CDK1/AURKB/CLSPN/CCNB1	8
GO:0006310	GO:0006310	DNA recombination	12/82	305/18722	8.4331e-09	1.62736e-07	1.26676e-07	MCM3/CDC45/POLQ/HMGB1/XRCC2/HMGB2/GINS2/MCM7/KPNA2/TOP2A/FEN1/CENPX	12
GO:1904029	GO:1904029	regulation of cyclin-dependent protein kinase activity	8/82	98/18722	1.09288e-08	2.08085e-07	1.61977e-07	PLK1/CDKN3/CKS2/PSRC1/CCNE2/PKMYT1/CCNB2/CCNB1	8
GO:1901988	GO:1901988	negative regulation of cell cycle phase transition	11/82	249/18722	1.12544e-08	2.11464e-07	1.64607e-07	PLK1/FBXO5/CDC45/CENPF/BUB1/ZWINT/CDK1/AURKB/CDT1/CLSPN/CCNB1	11
GO:0051382	GO:0051382	kinetochore assembly	5/82	18/18722	1.16702e-08	2.16429e-07	1.68472e-07	DLGAP5/CENPA/CENPF/CENPE/CENPX	5
GO:0045786	GO:0045786	negative regulation of cell cycle	13/82	385/18722	1.1892e-08	2.17716e-07	1.69474e-07	E2F8/PLK1/PTTG1/FBXO5/CDC45/CENPF/BUB1/ZWINT/CDK1/AURKB/CDT1/CLSPN/CCNB1	13
GO:0006302	GO:0006302	double-strand break repair	11/82	251/18722	1.22259e-08	2.20995e-07	1.72027e-07	MCM3/CDC45/POLQ/HMGB1/DEK/XRCC2/HMGB2/GINS2/MCM7/FEN1/CDCA5	11
GO:0010639	GO:0010639	negative regulation of organelle organization	12/82	347/18722	3.51844e-08	6.28041e-07	4.88878e-07	PLK1/PTTG1/FBXO5/TPX2/CENPF/STMN1/BUB1/ZWINT/TOP2A/AURKB/CDT1/CCNB1	12
GO:1901989	GO:1901989	positive regulation of cell cycle phase transition	8/82	115/18722	3.86905e-08	6.82099e-07	5.30957e-07	DLGAP5/FBXO5/CDK1/CDCA5/CDT1/UBE2C/ATAD5/CCNB1	8
GO:1904666	GO:1904666	regulation of ubiquitin protein ligase activity	5/82	23/18722	4.50526e-08	7.84575e-07	6.10726e-07	PLK1/CDC20/FBXO5/UBE2C/UBE2S	5
GO:0030261	GO:0030261	chromosome condensation	6/82	48/18722	6.21113e-08	1.06861e-06	8.31827e-07	PLK1/NUSAP1/CDK1/TOP2A/CDCA5/CCNB1	6
GO:0000910	GO:0000910	cytokinesis	9/82	173/18722	6.55227e-08	1.11389e-06	8.67068e-07	E2F8/PLK1/KIF20A/AURKA/CALM2/CENPA/STMN1/NUSAP1/AURKB	9
GO:1904668	GO:1904668	positive regulation of ubiquitin protein ligase activity	4/82	10/18722	7.03503e-08	1.18189e-06	9.2e-07	PLK1/CDC20/UBE2C/UBE2S	4
GO:0045930	GO:0045930	negative regulation of mitotic cell cycle	10/82	235/18722	7.78118e-08	1.29204e-06	1.00574e-06	PLK1/FBXO5/CENPF/BUB1/ZWINT/CDK1/AURKB/CDT1/CLSPN/CCNB1	10
GO:0007143	GO:0007143	female meiotic nuclear division	5/82	29/18722	1.55762e-07	2.55664e-06	1.99013e-06	PLK1/FBXO5/AURKA/CCNB2/TOP2A	5
GO:0000727	GO:0000727	double-strand break repair via break-induced replication	4/82	12/18722	1.64723e-07	2.6442e-06	2.05829e-06	MCM3/CDC45/GINS2/MCM7	4
GO:0045132	GO:0045132	meiotic chromosome segregation	7/82	93/18722	1.66651e-07	2.6442e-06	2.05829e-06	PLK1/PTTG1/CCNE2/NUF2/BUB1/TOP2A/CENPX	7
GO:1901992	GO:1901992	positive regulation of mitotic cell cycle phase transition	7/82	93/18722	1.66651e-07	2.6442e-06	2.05829e-06	DLGAP5/FBXO5/CDK1/CDCA5/CDT1/UBE2C/CCNB1	7
GO:0034508	GO:0034508	centromere complex assembly	5/82	30/18722	1.86274e-07	2.92307e-06	2.27537e-06	DLGAP5/CENPA/CENPF/CENPE/CENPX	5
GO:0006270	GO:0006270	DNA replication initiation	5/82	34/18722	3.58762e-07	5.56861e-06	4.3347e-06	MCM3/CDC45/CCNE2/MCM7/CDT1	5
GO:0090307	GO:0090307	mitotic spindle assembly	6/82	65/18722	3.9404e-07	6.05042e-06	4.70975e-06	PLK1/KIFC1/CDC20/TPX2/MYBL2/AURKB	6
GO:0008608	GO:0008608	attachment of spindle microtubules to kinetochore	5/82	35/18722	4.17123e-07	6.33672e-06	4.93261e-06	CENPE/NUF2/AURKB/CDT1/CCNB1	5
GO:0051315	GO:0051315	attachment of mitotic spindle microtubules to kinetochore	4/82	15/18722	4.49712e-07	6.75987e-06	5.262e-06	CENPE/NUF2/AURKB/CDT1	4
GO:0033260	GO:0033260	nuclear DNA replication	5/82	37/18722	5.56262e-07	8.27439e-06	6.44092e-06	PCNA/MCM3/CDC45/FEN1/CDT1	5
GO:0045740	GO:0045740	positive regulation of DNA replication	5/82	40/18722	8.31113e-07	1.22354e-05	9.5242e-06	E2F8/PCNA/CDK1/CDT1/ATAD5	5
GO:0045931	GO:0045931	positive regulation of mitotic cell cycle	7/82	121/18722	1.00677e-06	1.467e-05	1.14194e-05	DLGAP5/FBXO5/CDK1/CDCA5/CDT1/UBE2C/CCNB1	7
GO:0031145	GO:0031145	anaphase-promoting complex-dependent catabolic process	4/82	21/18722	1.93275e-06	2.78784e-05	2.1701e-05	PLK1/CDC20/UBE2C/UBE2S	4
GO:0000724	GO:0000724	double-strand break repair via homologous recombination	7/82	138/18722	2.43386e-06	3.47555e-05	2.70543e-05	MCM3/CDC45/POLQ/XRCC2/GINS2/MCM7/FEN1	7
GO:0000725	GO:0000725	recombinational repair	7/82	140/18722	2.67896e-06	3.78768e-05	2.94839e-05	MCM3/CDC45/POLQ/XRCC2/GINS2/MCM7/FEN1	7
GO:0032392	GO:0032392	DNA geometric change	6/82	90/18722	2.72274e-06	3.81183e-05	2.96719e-05	MCM3/POLQ/HMGB1/HMGB2/MCM7/TOP2A	6
GO:0032465	GO:0032465	regulation of cytokinesis	6/82	92/18722	3.09668e-06	4.25198e-05	3.30981e-05	E2F8/PLK1/KIF20A/AURKA/CALM2/AURKB	6
GO:0034502	GO:0034502	protein localization to chromosome	6/82	92/18722	3.09668e-06	4.25198e-05	3.30981e-05	PLK1/CENPA/CDK1/AURKB/CDCA5/CDT1	6
GO:0051438	GO:0051438	regulation of ubiquitin-protein transferase activity	5/82	53/18722	3.46671e-06	4.71473e-05	3.67002e-05	PLK1/CDC20/FBXO5/UBE2C/UBE2S	5
GO:0071459	GO:0071459	protein localization to chromosome, centromeric region	4/82	25/18722	4.03099e-06	5.43042e-05	4.22713e-05	CENPA/CDK1/AURKB/CDT1	4
GO:0061640	GO:0061640	cytoskeleton-dependent cytokinesis	6/82	100/18722	5.03475e-06	6.71927e-05	5.23039e-05	PLK1/KIF20A/CENPA/STMN1/NUSAP1/AURKB	6
GO:0006275	GO:0006275	regulation of DNA replication	6/82	107/18722	7.44955e-06	9.84996e-05	7.66737e-05	E2F8/PCNA/FBXO5/CDK1/CDT1/ATAD5	6
GO:0007062	GO:0007062	sister chromatid cohesion	5/82	62/18722	7.58002e-06	9.93052e-05	7.73008e-05	PLK1/CDC20/BUB1/FEN1/CDCA5	5
GO:1902751	GO:1902751	positive regulation of cell cycle G2/M phase transition	4/82	30/18722	8.58846e-06	0.000111494	8.67887e-05	FBXO5/CDK1/ATAD5/CCNB1	4
GO:0051443	GO:0051443	positive regulation of ubiquitin-protein transferase activity	4/82	31/18722	9.82804e-06	0.000126436	9.84202e-05	PLK1/CDC20/UBE2C/UBE2S	4
GO:0007144	GO:0007144	female meiosis I	3/82	11/18722	1.3028e-05	0.000164637	0.000128156	FBXO5/AURKA/CCNB2	3
GO:0035404	GO:0035404	histone-serine phosphorylation	3/82	11/18722	1.3028e-05	0.000164637	0.000128156	AURKA/AURKB/CCNB1	3
GO:0071897	GO:0071897	DNA biosynthetic process	7/82	180/18722	1.39944e-05	0.000175298	0.000136455	PCNA/POLQ/CENPF/TYMS/PCLAF/TK1/AURKB	7
GO:0000281	GO:0000281	mitotic cytokinesis	5/82	71/18722	1.47887e-05	0.000183637	0.000142946	PLK1/KIF20A/CENPA/STMN1/NUSAP1	5
GO:0060236	GO:0060236	regulation of mitotic spindle organization	4/82	35/18722	1.61382e-05	0.000198666	0.000154645	PLK1/TPX2/PSRC1/TACC3	4
GO:0007098	GO:0007098	centrosome cycle	6/82	130/18722	2.26932e-05	0.000276973	0.000215601	PLK1/AURKA/RANBP1/XRCC2/PCLAF/CDK1	6
GO:0016572	GO:0016572	histone phosphorylation	4/82	39/18722	2.50157e-05	0.000300189	0.000233672	AURKA/CDK1/AURKB/CCNB1	4
GO:0090224	GO:0090224	regulation of spindle organization	4/82	39/18722	2.50157e-05	0.000300189	0.000233672	PLK1/TPX2/PSRC1/TACC3	4
GO:0071900	GO:0071900	regulation of protein serine/threonine kinase activity	9/82	359/18722	2.71028e-05	0.000322523	0.000251057	PLK1/CDKN3/CKS2/CALM2/PSRC1/CCNE2/PKMYT1/CCNB2/CCNB1	9
GO:0000212	GO:0000212	meiotic spindle organization	3/82	14/18722	2.84689e-05	0.000333226	0.000259389	FBXO5/AURKA/CCNB2	3
GO:0051984	GO:0051984	positive regulation of chromosome segregation	3/82	14/18722	2.84689e-05	0.000333226	0.000259389	AURKB/CDT1/CCNB1	3
GO:0007292	GO:0007292	female gamete generation	6/82	140/18722	3.44826e-05	0.000400334	0.000311627	PLK1/FBXO5/AURKA/CCNB2/TOP2A/CCNB1	6
GO:0006271	GO:0006271	DNA strand elongation involved in DNA replication	3/82	15/18722	3.54737e-05	0.000405252	0.000315455	PCNA/MCM3/MCM7	3
GO:0009263	GO:0009263	deoxyribonucleotide biosynthetic process	3/82	15/18722	3.54737e-05	0.000405252	0.000315455	RRM2/TYMS/DUT	3
GO:0006284	GO:0006284	base-excision repair	4/82	43/18722	3.70375e-05	0.000416453	0.000324174	PCNA/POLQ/HMGB1/FEN1	4
GO:0045840	GO:0045840	positive regulation of mitotic nuclear division	4/82	43/18722	3.70375e-05	0.000416453	0.000324174	DLGAP5/AURKA/NUSAP1/CDT1	4
GO:0031023	GO:0031023	microtubule organizing center organization	6/82	143/18722	3.88441e-05	0.000433355	0.000337331	PLK1/AURKA/RANBP1/XRCC2/PCLAF/CDK1	6
GO:0090329	GO:0090329	regulation of DNA-dependent DNA replication	4/82	46/18722	4.84884e-05	0.000536755	0.000417819	E2F8/PCNA/FBXO5/CDT1	4
GO:0000076	GO:0000076	DNA replication checkpoint signaling	3/82	17/18722	5.26813e-05	0.000574266	0.000447018	CDC45/CDT1/CLSPN	3
GO:0007076	GO:0007076	mitotic chromosome condensation	3/82	17/18722	5.26813e-05	0.000574266	0.000447018	PLK1/NUSAP1/CDCA5	3
GO:0034501	GO:0034501	protein localization to kinetochore	3/82	19/18722	7.45975e-05	0.000800942	0.000623466	CDK1/AURKB/CDT1	3
GO:1903083	GO:1903083	protein localization to condensed chromosome	3/82	19/18722	7.45975e-05	0.000800942	0.000623466	CDK1/AURKB/CDT1	3
GO:0007063	GO:0007063	regulation of sister chromatid cohesion	3/82	21/18722	0.000101743	0.00108425	0.000843999	BUB1/FEN1/CDCA5	3
GO:0051785	GO:0051785	positive regulation of nuclear division	4/82	57/18722	0.000113158	0.00119696	0.000931737	DLGAP5/AURKA/NUSAP1/CDT1	4
GO:0022616	GO:0022616	DNA strand elongation	3/82	22/18722	0.000117436	0.00122408	0.000952846	PCNA/MCM3/MCM7	3
GO:0032069	GO:0032069	regulation of nuclease activity	3/82	22/18722	0.000117436	0.00122408	0.000952846	PCNA/HMGB1/HMGB2	3
GO:0051302	GO:0051302	regulation of cell division	6/82	177/18722	0.000126727	0.00131135	0.00102077	E2F8/PLK1/KIF20A/AURKA/CALM2/AURKB	6
GO:0009162	GO:0009162	deoxyribonucleoside monophosphate metabolic process	3/82	23/18722	0.000134626	0.00138306	0.0010766	TYMS/DUT/TK1	3
GO:0010972	GO:0010972	negative regulation of G2/M transition of mitotic cell cycle	4/82	60/18722	0.000138308	0.00141074	0.00109814	PLK1/CDK1/AURKB/CLSPN	4
GO:1902750	GO:1902750	negative regulation of cell cycle G2/M phase transition	4/82	62/18722	0.000157174	0.0015918	0.00123909	PLK1/CDK1/AURKB/CLSPN	4
GO:0031398	GO:0031398	positive regulation of protein ubiquitination	5/82	119/18722	0.00017607	0.00177062	0.00137828	PLK1/CDC20/CENPX/UBE2C/UBE2S	5
GO:0051098	GO:0051098	regulation of binding	8/82	363/18722	0.000188996	0.00188732	0.00146912	PLK1/AURKA/CALM2/HMGB1/STMN1/HMGB2/AURKB/CDT1	8
GO:0001556	GO:0001556	oocyte maturation	3/82	26/18722	0.00019578	0.00194148	0.00151128	FBXO5/AURKA/CCNB1	3
GO:0006303	GO:0006303	double-strand break repair via nonhomologous end joining	4/82	66/18722	0.000200386	0.00197345	0.00153617	POLQ/HMGB1/DEK/HMGB2	4
GO:0031570	GO:0031570	DNA integrity checkpoint signaling	5/82	123/18722	0.000205479	0.00200975	0.00156442	PLK1/CDC45/CDK1/CDT1/CLSPN	5
GO:0010971	GO:0010971	positive regulation of G2/M transition of mitotic cell cycle	3/82	27/18722	0.000219558	0.00213285	0.00166024	FBXO5/CDK1/CCNB1	3
GO:0031099	GO:0031099	regeneration	6/82	198/18722	0.000233016	0.00224829	0.00175011	PCNA/AURKA/DHFR/TYMS/CDK1/CCNB1	6
GO:0010458	GO:0010458	exit from mitosis	3/82	29/18722	0.000272552	0.00257751	0.00200638	CDCA5/UBE2C/UBE2S	3
GO:0045737	GO:0045737	positive regulation of cyclin-dependent protein serine/threonine kinase activity	3/82	29/18722	0.000272552	0.00257751	0.00200638	CKS2/PSRC1/CCNB1	3
GO:0070979	GO:0070979	protein K11-linked ubiquitination	3/82	29/18722	0.000272552	0.00257751	0.00200638	UBE2T/UBE2C/UBE2S	3
GO:0045860	GO:0045860	positive regulation of protein kinase activity	8/82	386/18722	0.000286274	0.00268947	0.00209353	CKS2/TPX2/CALM2/PSRC1/HMGB1/CENPE/CLSPN/CCNB1	8
GO:0031396	GO:0031396	regulation of protein ubiquitination	6/82	210/18722	0.000319574	0.00298269	0.00232177	PLK1/CDC20/FBXO5/CENPX/UBE2C/UBE2S	6
GO:0031100	GO:0031100	animal organ regeneration	4/82	76/18722	0.000345074	0.00319977	0.00249076	PCNA/AURKA/TYMS/CDK1	4
GO:1903322	GO:1903322	positive regulation of protein modification by small protein conjugation or removal	5/82	138/18722	0.000350233	0.00322666	0.00251169	PLK1/CDC20/CENPX/UBE2C/UBE2S	5
GO:1904031	GO:1904031	positive regulation of cyclin-dependent protein kinase activity	3/82	33/18722	0.000401859	0.00367856	0.00286345	CKS2/PSRC1/CCNB1	3
GO:0006325	GO:0006325	chromatin organization	8/82	409/18722	0.000421244	0.00383144	0.00298246	ATAD2/DNAJC9/HMGB1/CHAF1A/DEK/HMGB2/HMGN2/ASF1B	8
GO:0007095	GO:0007095	mitotic G2 DNA damage checkpoint signaling	3/82	34/18722	0.000439361	0.00397093	0.00309104	PLK1/CDK1/CLSPN	3
GO:0040001	GO:0040001	establishment of mitotic spindle localization	3/82	35/18722	0.000479038	0.00425684	0.00331359	PLK1/CENPA/NUSAP1	3
GO:0097421	GO:0097421	liver regeneration	3/82	35/18722	0.000479038	0.00425684	0.00331359	PCNA/AURKA/TYMS	3
GO:0070507	GO:0070507	regulation of microtubule cytoskeleton organization	5/82	148/18722	0.000482668	0.00425684	0.00331359	PLK1/TPX2/PSRC1/STMN1/TACC3	5
GO:0046785	GO:0046785	microtubule polymerization	4/82	83/18722	0.000482919	0.00425684	0.00331359	FBXO5/TPX2/PSRC1/STMN1	4
GO:0032508	GO:0032508	DNA duplex unwinding	4/82	84/18722	0.000505387	0.00442757	0.00344649	MCM3/POLQ/MCM7/TOP2A	4
GO:0031497	GO:0031497	chromatin assembly	5/82	151/18722	0.000528912	0.0046054	0.00358492	DNAJC9/HMGB1/CHAF1A/HMGB2/ASF1B	5
GO:0032886	GO:0032886	regulation of microtubule-based process	6/82	240/18722	0.000647689	0.00560546	0.00436338	PLK1/AURKA/TPX2/PSRC1/STMN1/TACC3	6
GO:1903320	GO:1903320	regulation of protein modification by small protein conjugation or removal	6/82	242/18722	0.000676417	0.00581882	0.00452946	PLK1/CDC20/FBXO5/CENPX/UBE2C/UBE2S	6
GO:0031297	GO:0031297	replication fork processing	3/82	40/18722	0.000711825	0.00608675	0.00473802	PCNA/FAM111A/CENPX	3
GO:0009124	GO:0009124	nucleoside monophosphate biosynthetic process	3/82	42/18722	0.000821907	0.00698621	0.00543818	TYMS/DUT/TK1	3
GO:0010992	GO:0010992	ubiquitin recycling	2/82	10/18722	0.000833544	0.00700177	0.00545029	UBE2C/UBE2S	2
GO:0032070	GO:0032070	regulation of deoxyribonuclease activity	2/82	10/18722	0.000833544	0.00700177	0.00545029	PCNA/HMGB1	2
GO:0009262	GO:0009262	deoxyribonucleotide metabolic process	3/82	44/18722	0.000942248	0.00786859	0.00612504	RRM2/TYMS/DUT	3
GO:0051099	GO:0051099	positive regulation of binding	5/82	173/18722	0.000977127	0.00811243	0.00631485	CALM2/HMGB1/STMN1/HMGB2/CDT1	5
GO:0051052	GO:0051052	regulation of DNA metabolic process	7/82	359/18722	0.00099638	0.00821205	0.00639239	PCNA/POLQ/HMGB1/DEK/KPNA2/AURKB/CDT1	7
GO:0033674	GO:0033674	positive regulation of kinase activity	8/82	467/18722	0.00100108	0.00821205	0.00639239	CKS2/TPX2/CALM2/PSRC1/HMGB1/CENPE/CLSPN/CCNB1	8
GO:0048599	GO:0048599	oocyte development	3/82	45/18722	0.00100638	0.00821205	0.00639239	FBXO5/AURKA/CCNB1	3
GO:0055015	GO:0055015	ventricular cardiac muscle cell development	2/82	11/18722	0.00101588	0.00824249	0.00641609	CDK1/CCNB1	2
GO:0044818	GO:0044818	mitotic G2/M transition checkpoint	3/82	46/18722	0.00107321	0.00865842	0.00673986	PLK1/CDK1/CLSPN	3
GO:0006333	GO:0006333	chromatin assembly or disassembly	5/82	177/18722	0.00108208	0.00868096	0.0067574	DNAJC9/HMGB1/CHAF1A/HMGB2/ASF1B	5
GO:0045005	GO:0045005	DNA-dependent DNA replication maintenance of fidelity	3/82	48/18722	0.00121514	0.00948562	0.00738376	PCNA/FAM111A/CENPX	3
GO:0009176	GO:0009176	pyrimidine deoxyribonucleoside monophosphate metabolic process	2/82	12/18722	0.00121559	0.00948562	0.00738376	TYMS/DUT	2
GO:0009265	GO:0009265	2'-deoxyribonucleotide biosynthetic process	2/82	12/18722	0.00121559	0.00948562	0.00738376	TYMS/DUT	2
GO:0046385	GO:0046385	deoxyribose phosphate biosynthetic process	2/82	12/18722	0.00121559	0.00948562	0.00738376	TYMS/DUT	2
GO:2000105	GO:2000105	positive regulation of DNA-dependent DNA replication	2/82	12/18722	0.00121559	0.00948562	0.00738376	E2F8/CDT1	2
GO:0009994	GO:0009994	oocyte differentiation	3/82	49/18722	0.00129032	0.010014	0.00779506	FBXO5/AURKA/CCNB1	3
GO:0051988	GO:0051988	regulation of attachment of spindle microtubules to kinetochore	2/82	13/18722	0.00143253	0.0110576	0.00860741	AURKB/CCNB1	2
GO:0051293	GO:0051293	establishment of spindle localization	3/82	51/18722	0.00144933	0.0111271	0.00866152	PLK1/CENPA/NUSAP1	3
GO:0022412	GO:0022412	cellular process involved in reproduction in multicellular organism	7/82	384/18722	0.00146844	0.0112135	0.00872881	PLK1/FBXO5/AURKA/HMGB2/CCNB2/TOP2A/CCNB1	7
GO:0006287	GO:0006287	base-excision repair, gap-filling	2/82	14/18722	0.00166654	0.0124598	0.00969891	PCNA/FEN1	2
GO:0007100	GO:0007100	mitotic centrosome separation	2/82	14/18722	0.00166654	0.0124598	0.00969891	AURKA/RANBP1	2
GO:0009130	GO:0009130	pyrimidine nucleoside monophosphate biosynthetic process	2/82	14/18722	0.00166654	0.0124598	0.00969891	TYMS/DUT	2
GO:1902969	GO:1902969	mitotic DNA replication	2/82	14/18722	0.00166654	0.0124598	0.00969891	MCM3/CDC45	2
GO:0051101	GO:0051101	regulation of DNA binding	4/82	118/18722	0.00179625	0.0133596	0.0103993	CALM2/HMGB1/HMGB2/CDT1	4
GO:0043388	GO:0043388	positive regulation of DNA binding	3/82	56/18722	0.00189911	0.0137596	0.0107107	CALM2/HMGB1/HMGB2	3
GO:0051653	GO:0051653	spindle localization	3/82	56/18722	0.00189911	0.0137596	0.0107107	PLK1/CENPA/NUSAP1	3
GO:0051258	GO:0051258	protein polymerization	6/82	296/18722	0.0019012	0.0137596	0.0107107	FBXO5/TPX2/PSRC1/STMN1/UBE2C/UBE2S	6
GO:0045842	GO:0045842	positive regulation of mitotic metaphase/anaphase transition	2/82	15/18722	0.00191748	0.0137596	0.0107107	DLGAP5/CDT1	2
GO:0051299	GO:0051299	centrosome separation	2/82	15/18722	0.00191748	0.0137596	0.0107107	AURKA/RANBP1	2
GO:0055012	GO:0055012	ventricular cardiac muscle cell differentiation	2/82	15/18722	0.00191748	0.0137596	0.0107107	CDK1/CCNB1	2
GO:1901970	GO:1901970	positive regulation of mitotic sister chromatid separation	2/82	15/18722	0.00191748	0.0137596	0.0107107	DLGAP5/CDT1	2
GO:0031109	GO:0031109	microtubule polymerization or depolymerization	4/82	122/18722	0.00202901	0.0144871	0.011277	FBXO5/TPX2/PSRC1/STMN1	4
GO:0006266	GO:0006266	DNA ligation	2/82	16/18722	0.00218518	0.0152217	0.0118488	HMGB1/TOP2A	2
GO:0090231	GO:0090231	regulation of spindle checkpoint	2/82	16/18722	0.00218518	0.0152217	0.0118488	CDT1/CCNB1	2
GO:0090266	GO:0090266	regulation of mitotic cell cycle spindle assembly checkpoint	2/82	16/18722	0.00218518	0.0152217	0.0118488	CDT1/CCNB1	2
GO:1902101	GO:1902101	positive regulation of metaphase/anaphase transition of cell cycle	2/82	16/18722	0.00218518	0.0152217	0.0118488	DLGAP5/CDT1	2
GO:1903504	GO:1903504	regulation of mitotic spindle checkpoint	2/82	16/18722	0.00218518	0.0152217	0.0118488	CDT1/CCNB1	2
GO:0007096	GO:0007096	regulation of exit from mitosis	2/82	17/18722	0.00246952	0.0169542	0.0131974	CDCA5/UBE2C	2
GO:0009200	GO:0009200	deoxyribonucleoside triphosphate metabolic process	2/82	17/18722	0.00246952	0.0169542	0.0131974	TYMS/DUT	2
GO:0033151	GO:0033151	V(D)J recombination	2/82	17/18722	0.00246952	0.0169542	0.0131974	HMGB1/HMGB2	2
GO:0006334	GO:0006334	nucleosome assembly	4/82	129/18722	0.00248519	0.0169801	0.0132176	DNAJC9/CHAF1A/HMGB2/ASF1B	4
GO:0006282	GO:0006282	regulation of DNA repair	4/82	130/18722	0.00255565	0.0173784	0.0135276	PCNA/POLQ/HMGB1/DEK	4
GO:0018105	GO:0018105	peptidyl-serine phosphorylation	6/82	315/18722	0.00259432	0.0175578	0.0136673	PLK1/AURKA/CDK1/AURKB/CLSPN/CCNB1	6
GO:0000723	GO:0000723	telomere maintenance	4/82	131/18722	0.00262747	0.0176982	0.0137766	PCNA/CCNE2/AURKB/FEN1	4
GO:0045143	GO:0045143	homologous chromosome segregation	3/82	63/18722	0.00266149	0.0178432	0.0138895	PLK1/PTTG1/CCNE2	3
GO:0019058	GO:0019058	viral life cycle	6/82	317/18722	0.00267704	0.0178636	0.0139053	SIVA1/FAM111A/DEK/KPNA2/CDK1/TOP2A	6
GO:2001020	GO:2001020	regulation of response to DNA damage stimulus	5/82	219/18722	0.00275102	0.0181469	0.0141259	PCNA/FBXO5/POLQ/HMGB1/DEK	5
GO:0000712	GO:0000712	resolution of meiotic recombination intermediates	2/82	18/18722	0.00277033	0.0181469	0.0141259	TOP2A/CENPX	2
GO:0051782	GO:0051782	negative regulation of cell division	2/82	18/18722	0.00277033	0.0181469	0.0141259	E2F8/AURKB	2
GO:1905820	GO:1905820	positive regulation of chromosome separation	2/82	18/18722	0.00277033	0.0181469	0.0141259	DLGAP5/CDT1	2
GO:0046653	GO:0046653	tetrahydrofolate metabolic process	2/82	19/18722	0.00308747	0.020132	0.0156711	DHFR/TYMS	2
GO:0009129	GO:0009129	pyrimidine nucleoside monophosphate metabolic process	2/82	20/18722	0.00342081	0.0222041	0.0172841	TYMS/DUT	2
GO:0018209	GO:0018209	peptidyl-serine modification	6/82	338/18722	0.00367001	0.0237139	0.0184593	PLK1/AURKA/CDK1/AURKB/CLSPN/CCNB1	6
GO:0019985	GO:0019985	translesion synthesis	2/82	21/18722	0.00377018	0.0242514	0.0188777	PCNA/PCLAF	2
GO:0001889	GO:0001889	liver development	4/82	147/18722	0.00397232	0.0254371	0.0198006	E2F8/PCNA/AURKA/TYMS	4
GO:0009411	GO:0009411	response to UV	4/82	149/18722	0.00416778	0.0265696	0.0206822	PCNA/PCLAF/AURKB/FEN1	4
GO:0061008	GO:0061008	hepaticobiliary system development	4/82	150/18722	0.0042679	0.027087	0.0210849	E2F8/PCNA/AURKA/TYMS	4
GO:0009123	GO:0009123	nucleoside monophosphate metabolic process	3/82	76/18722	0.00452353	0.0285823	0.022249	TYMS/DUT/TK1	3
GO:0002200	GO:0002200	somatic diversification of immune receptors	3/82	77/18722	0.00469221	0.0295175	0.0229769	POLQ/HMGB1/HMGB2	3
GO:0009219	GO:0009219	pyrimidine deoxyribonucleotide metabolic process	2/82	24/18722	0.00491313	0.0307717	0.0239532	TYMS/DUT	2
GO:0032200	GO:0032200	telomere organization	4/82	159/18722	0.00524312	0.0326951	0.0254504	PCNA/CCNE2/AURKB/FEN1	4
GO:0009147	GO:0009147	pyrimidine nucleoside triphosphate metabolic process	2/82	25/18722	0.00532525	0.0329198	0.0256253	TYMS/DUT	2
GO:0051307	GO:0051307	meiotic chromosome separation	2/82	25/18722	0.00532525	0.0329198	0.0256253	TOP2A/CENPX	2
GO:0044773	GO:0044773	mitotic DNA damage checkpoint signaling	3/82	81/18722	0.00540481	0.0332675	0.025896	PLK1/CDK1/CLSPN	3
GO:0001701	GO:0001701	in utero embryonic development	6/82	367/18722	0.00546213	0.0334761	0.0260583	E2F8/RRM2/XRCC2/CCNB2/CCNB1/ASF1B	6
GO:0072527	GO:0072527	pyrimidine-containing compound metabolic process	3/82	82/18722	0.00559254	0.0339836	0.0264534	TYMS/DUT/TK1	3
GO:2001252	GO:2001252	positive regulation of chromosome organization	3/82	82/18722	0.00559254	0.0339836	0.0264534	AURKB/FEN1/CDT1	3
GO:0006760	GO:0006760	folic acid-containing compound metabolic process	2/82	26/18722	0.00575271	0.0348088	0.0270957	DHFR/TYMS	2
GO:0044774	GO:0044774	mitotic DNA integrity checkpoint signaling	3/82	85/18722	0.00617909	0.037231	0.0289812	PLK1/CDK1/CLSPN	3
GO:0034728	GO:0034728	nucleosome organization	4/82	167/18722	0.00622667	0.03736	0.0290817	DNAJC9/CHAF1A/HMGB2/ASF1B	4
GO:0007064	GO:0007064	mitotic sister chromatid cohesion	2/82	28/18722	0.00665307	0.0395858	0.0308142	CDC20/CDCA5	2
GO:0031440	GO:0031440	regulation of mRNA 3'-end processing	2/82	28/18722	0.00665307	0.0395858	0.0308142	BARD1/CCNB1	2
GO:0048469	GO:0048469	cell maturation	4/82	171/18722	0.00676153	0.0400641	0.0311866	FBXO5/AURKA/TYMS/CCNB1	4
GO:0031110	GO:0031110	regulation of microtubule polymerization or depolymerization	3/82	88/18722	0.0068011	0.0401321	0.0312395	TPX2/PSRC1/STMN1	3
GO:0050686	GO:0050686	negative regulation of mRNA processing	2/82	29/18722	0.0071257	0.0418745	0.0325958	BARD1/SRSF10	2
GO:0032436	GO:0032436	positive regulation of proteasomal ubiquitin-dependent protein catabolic process	3/82	90/18722	0.00723572	0.0421739	0.0328289	PLK1/CDC20/AURKA	3
GO:0048477	GO:0048477	oogenesis	3/82	90/18722	0.00723572	0.0421739	0.0328289	FBXO5/AURKA/CCNB1	3
GO:0000132	GO:0000132	establishment of mitotic spindle orientation	2/82	30/18722	0.00761312	0.0438368	0.0341233	PLK1/CENPA	2
GO:0006221	GO:0006221	pyrimidine nucleotide biosynthetic process	2/82	30/18722	0.00761312	0.0438368	0.0341233	TYMS/DUT	2
GO:0010800	GO:0010800	positive regulation of peptidyl-threonine phosphorylation	2/82	30/18722	0.00761312	0.0438368	0.0341233	PLK1/CALM2	2
GO:0021700	GO:0021700	developmental maturation	5/82	280/18722	0.00772467	0.0443005	0.0344842	CDC20/FBXO5/AURKA/TYMS/CCNB1	5
GO:0006301	GO:0006301	postreplication repair	2/82	31/18722	0.00811519	0.045986	0.0357963	PCNA/PCLAF	2
GO:0060045	GO:0060045	positive regulation of cardiac muscle cell proliferation	2/82	31/18722	0.00811519	0.045986	0.0357963	CDK1/CCNB1	2
GO:0071168	GO:0071168	protein localization to chromatin	2/82	31/18722	0.00811519	0.045986	0.0357963	PLK1/CDCA5	2
GO:0006335	GO:0006335	DNA replication-dependent nucleosome assembly	2/82	32/18722	0.00863177	0.0483379	0.037627	CHAF1A/ASF1B	2
GO:0034723	GO:0034723	DNA replication-dependent nucleosome organization	2/82	32/18722	0.00863177	0.0483379	0.037627	CHAF1A/ASF1B	2
GO:0051642	GO:0051642	centrosome localization	2/82	32/18722	0.00863177	0.0483379	0.037627	DLGAP5/AURKA	2

## Sheet: S3G
Table S3. Gene ontology result of Meta programs
Table S3G. Gene ontology result of MP7
	ID	Description	GeneRatio	BgRatio	pvalue	p.adjust	qvalue	geneID	Count
GO:0006457	GO:0006457	protein folding	10/72	212/18722	8.15387e-09	1.14807e-05	8.63452e-06	DNAJA2/HSPE1/FKBP11/HSP90AB1/HSP90AA1/PPIB/FKBP4/HSPA8/HSPD1/CCT5	10
GO:0072594	GO:0072594	establishment of protein localization to organelle	12/72	422/18722	6.66454e-08	4.69184e-05	3.5287e-05	SEC61G/TOMM40/HSP90AB1/HSP90AA1/RAN/SEC61B/HSPA8/BID/TIMM13/HSPD1/CCT5/TOMM5	12
GO:0022613	GO:0022613	ribonucleoprotein complex biogenesis	12/72	463/18722	1.81818e-07	8.53333e-05	6.41786e-05	SNRPF/PA2G4/NPM1/DDX21/HSP90AB1/NHP2/HSP90AA1/NOP16/EBNA1BP2/RAN/NPM3/C1QBP	12
GO:0046034	GO:0046034	ATP metabolic process	9/72	277/18722	1.12457e-06	0.000395848	0.000297714	GAPDH/COX7A2/NDUFS5/HSPA8/BID/ATP5MC3/CHCHD2/ENO1/LDHA	9
GO:0042026	GO:0042026	protein refolding	4/72	23/18722	1.68445e-06	0.000471713	0.000354772	DNAJA2/HSP90AA1/HSPA8/HSPD1	4
GO:0042254	GO:0042254	ribosome biogenesis	9/72	299/18722	2.11265e-06	0.000471713	0.000354772	PA2G4/NPM1/DDX21/NHP2/NOP16/EBNA1BP2/RAN/NPM3/C1QBP	9
GO:0006626	GO:0006626	protein targeting to mitochondrion	6/72	100/18722	2.34516e-06	0.000471713	0.000354772	TOMM40/HSP90AA1/BID/TIMM13/HSPD1/TOMM5	6
GO:0006605	GO:0006605	protein targeting	9/72	314/18722	3.15386e-06	0.000555079	0.000417471	SEC61G/TOMM40/HSP90AA1/SEC61B/HSPA8/BID/TIMM13/HSPD1/TOMM5	9
GO:0009141	GO:0009141	nucleoside triphosphate metabolic process	6/72	112/18722	4.53906e-06	0.000710111	0.00053407	DCTPP1/RAN/NME2/ATP5MC3/NME1/ENO1	6
GO:0061077	GO:0061077	chaperone-mediated protein folding	5/72	67/18722	5.86203e-06	0.000825374	0.000620758	HSPE1/FKBP11/PPIB/FKBP4/HSPA8	5
GO:0072655	GO:0072655	establishment of protein localization to mitochondrion	6/72	120/18722	6.7648e-06	0.000865894	0.000651233	TOMM40/HSP90AA1/BID/TIMM13/HSPD1/TOMM5	6
GO:0070585	GO:0070585	protein localization to mitochondrion	6/72	125/18722	8.55672e-06	0.000939071	0.000706269	TOMM40/HSP90AA1/BID/TIMM13/HSPD1/TOMM5	6
GO:0050821	GO:0050821	protein stabilization	7/72	191/18722	8.6704e-06	0.000939071	0.000706269	GAPDH/NPM1/HSP90AB1/HSP90AA1/PPIB/HSPD1/CCT5	7
GO:0006403	GO:0006403	RNA localization	7/72	201/18722	1.20893e-05	0.00121583	0.00091442	SLBP/NPM1/YBX1/NHP2/EIF5A/RAN/CCT5	7
GO:0009205	GO:0009205	purine ribonucleoside triphosphate metabolic process	5/72	82/18722	1.5838e-05	0.00148666	0.00111811	RAN/NME2/ATP5MC3/NME1/ENO1	5
GO:0009117	GO:0009117	nucleotide metabolic process	10/72	489/18722	1.69404e-05	0.00149075	0.00112118	UNG/GAPDH/PAICS/DCTPP1/RAN/NME2/ATP5MC3/NME1/ENO1/LDHA	10
GO:0031647	GO:0031647	regulation of protein stability	8/72	298/18722	1.85611e-05	0.00152334	0.00114569	GAPDH/NPM1/HSP90AB1/HSP90AA1/PPIB/HSPA8/HSPD1/CCT5	8
GO:0006753	GO:0006753	nucleoside phosphate metabolic process	10/72	497/18722	1.94745e-05	0.00152334	0.00114569	UNG/GAPDH/PAICS/DCTPP1/RAN/NME2/ATP5MC3/NME1/ENO1/LDHA	10
GO:0009144	GO:0009144	purine nucleoside triphosphate metabolic process	5/72	88/18722	2.23373e-05	0.00165531	0.00124495	RAN/NME2/ATP5MC3/NME1/ENO1	5
GO:0009199	GO:0009199	ribonucleoside triphosphate metabolic process	5/72	89/18722	2.35965e-05	0.0016612	0.00124937	RAN/NME2/ATP5MC3/NME1/ENO1	5
GO:0006165	GO:0006165	nucleoside diphosphate phosphorylation	5/72	99/18722	3.94677e-05	0.00257113	0.00193373	GAPDH/NME2/NME1/ENO1/LDHA	5
GO:0006220	GO:0006220	pyrimidine nucleotide metabolic process	4/72	50/18722	4.0506e-05	0.00257113	0.00193373	UNG/DCTPP1/NME2/NME1	4
GO:0046939	GO:0046939	nucleotide phosphorylation	5/72	101/18722	4.34494e-05	0.00257113	0.00193373	GAPDH/NME2/NME1/ENO1/LDHA	5
GO:0065002	GO:0065002	intracellular protein transmembrane transport	4/72	51/18722	4.38261e-05	0.00257113	0.00193373	SEC61G/TOMM40/SEC61B/HSPD1	4
GO:0006839	GO:0006839	mitochondrial transport	7/72	254/18722	5.4142e-05	0.00304928	0.00229334	TOMM40/VDAC1/HSP90AA1/BID/TIMM13/HSPD1/TOMM5	7
GO:0071806	GO:0071806	protein transmembrane transport	4/72	59/18722	7.79878e-05	0.00415198	0.00312268	SEC61G/TOMM40/SEC61B/HSPD1	4
GO:0009615	GO:0009615	response to virus	8/72	367/18722	8.10196e-05	0.00415198	0.00312268	PSMA2/DDX21/HSP90AA1/EIF5A/C1QBP/ENO1/HMGA1/CCT5	8
GO:0009150	GO:0009150	purine ribonucleotide metabolic process	8/72	368/18722	8.25678e-05	0.00415198	0.00312268	GAPDH/PAICS/RAN/NME2/ATP5MC3/NME1/ENO1/LDHA	8
GO:0051131	GO:0051131	chaperone-mediated protein complex assembly	3/72	23/18722	9.13918e-05	0.00443723	0.00333721	HSP90AB1/HSP90AA1/HSPD1	3
GO:0009259	GO:0009259	ribonucleotide metabolic process	8/72	385/18722	0.000112895	0.00503625	0.00378773	GAPDH/PAICS/RAN/NME2/ATP5MC3/NME1/ENO1/LDHA	8
GO:0009132	GO:0009132	nucleoside diphosphate metabolic process	5/72	124/18722	0.00011534	0.00503625	0.00378773	GAPDH/NME2/NME1/ENO1/LDHA	5
GO:0009147	GO:0009147	pyrimidine nucleoside triphosphate metabolic process	3/72	25/18722	0.000118037	0.00503625	0.00378773	DCTPP1/NME2/NME1	3
GO:0046039	GO:0046039	GTP metabolic process	3/72	25/18722	0.000118037	0.00503625	0.00378773	RAN/NME2/NME1	3
GO:0009206	GO:0009206	purine ribonucleoside triphosphate biosynthetic process	4/72	68/18722	0.000135957	0.00519539	0.00390742	NME2/ATP5MC3/NME1/ENO1	4
GO:0006163	GO:0006163	purine nucleotide metabolic process	8/72	396/18722	0.000137046	0.00519539	0.00390742	GAPDH/PAICS/RAN/NME2/ATP5MC3/NME1/ENO1/LDHA	8
GO:0019693	GO:0019693	ribose phosphate metabolic process	8/72	396/18722	0.000137046	0.00519539	0.00390742	GAPDH/PAICS/RAN/NME2/ATP5MC3/NME1/ENO1/LDHA	8
GO:0017038	GO:0017038	protein import	6/72	206/18722	0.000140894	0.00519539	0.00390742	TOMM40/HSP90AB1/HSP90AA1/RAN/HSPA8/HSPD1	6
GO:0007004	GO:0007004	telomere maintenance via telomerase	4/72	69/18722	0.000143906	0.00519539	0.00390742	HSP90AB1/NHP2/HSP90AA1/CCT5	4
GO:0009145	GO:0009145	purine nucleoside triphosphate biosynthetic process	4/72	69/18722	0.000143906	0.00519539	0.00390742	NME2/ATP5MC3/NME1/ENO1	4
GO:0042273	GO:0042273	ribosomal large subunit biogenesis	4/72	72/18722	0.000169773	0.00597602	0.00449453	NPM1/NHP2/NOP16/EBNA1BP2	4
GO:0006986	GO:0006986	response to unfolded protein	5/72	137/18722	0.000184121	0.00600402	0.00451558	HSPE1/HSP90AB1/HSP90AA1/HSPA8/HSPD1	5
GO:1902230	GO:1902230	negative regulation of intrinsic apoptotic signaling pathway in response to DNA damage	3/72	29/18722	0.000185467	0.00600402	0.00451558	CD44/MIF/BID	3
GO:1902253	GO:1902253	regulation of intrinsic apoptotic signaling pathway by p53 class mediator	3/72	29/18722	0.000185467	0.00600402	0.00451558	CD44/MIF/EIF5A	3
GO:0009201	GO:0009201	ribonucleoside triphosphate biosynthetic process	4/72	74/18722	0.000188783	0.00600402	0.00451558	NME2/ATP5MC3/NME1/ENO1	4
GO:0072521	GO:0072521	purine-containing compound metabolic process	8/72	416/18722	0.00019189	0.00600402	0.00451558	GAPDH/PAICS/RAN/NME2/ATP5MC3/NME1/ENO1/LDHA	8
GO:0006278	GO:0006278	RNA-dependent DNA biosynthetic process	4/72	75/18722	0.000198842	0.00608631	0.00457747	HSP90AB1/NHP2/HSP90AA1/CCT5	4
GO:0010833	GO:0010833	telomere maintenance via telomere lengthening	4/72	81/18722	0.000267497	0.00801351	0.00602691	HSP90AB1/NHP2/HSP90AA1/CCT5	4
GO:0072527	GO:0072527	pyrimidine-containing compound metabolic process	4/72	82/18722	0.000280402	0.00822513	0.00618606	UNG/DCTPP1/NME2/NME1	4
GO:0043516	GO:0043516	regulation of DNA damage response, signal transduction by p53 class mediator	3/72	34/18722	0.000299573	0.00860813	0.00647412	CD44/MIF/NPM1	3
GO:0009142	GO:0009142	nucleoside triphosphate biosynthetic process	4/72	85/18722	0.000321801	0.00906192	0.00681541	NME2/ATP5MC3/NME1/ENO1	4
GO:1900182	GO:1900182	positive regulation of protein localization to nucleus	4/72	87/18722	0.000351724	0.00962531	0.00723913	NPM1/HSP90AB1/RAN/CCT5	4
GO:1902229	GO:1902229	regulation of intrinsic apoptotic signaling pathway in response to DNA damage	3/72	36/18722	0.00035548	0.00962531	0.00723913	CD44/MIF/BID	3
GO:0035966	GO:0035966	response to topologically incorrect protein	5/72	159/18722	0.000366945	0.00974828	0.00733162	HSPE1/HSP90AB1/HSP90AA1/HSPA8/HSPD1	5
GO:0050657	GO:0050657	nucleic acid transport	5/72	163/18722	0.000411229	0.0102767	0.00772904	SLBP/NPM1/YBX1/EIF5A/RAN	5
GO:0050658	GO:0050658	RNA transport	5/72	163/18722	0.000411229	0.0102767	0.00772904	SLBP/NPM1/YBX1/EIF5A/RAN	5
GO:0071398	GO:0071398	cellular response to fatty acid	3/72	38/18722	0.000417696	0.0102767	0.00772904	NME2/CDK4/NME1	3
GO:2001242	GO:2001242	regulation of intrinsic apoptotic signaling pathway	5/72	164/18722	0.000422904	0.0102767	0.00772904	CD44/MIF/EIF5A/BID/ENO1	5
GO:0006417	GO:0006417	regulation of translation	8/72	468/18722	0.00042333	0.0102767	0.00772904	GAPDH/PA2G4/NPM1/YBX1/EIF5A/NCL/CDK4/C1QBP	8
GO:0051236	GO:0051236	establishment of RNA localization	5/72	166/18722	0.000447005	0.0106405	0.00800263	SLBP/NPM1/YBX1/EIF5A/RAN	5
GO:1901796	GO:1901796	regulation of signal transduction by p53 class mediator	4/72	93/18722	0.000453429	0.0106405	0.00800263	CD44/MIF/NPM1/EIF5A	4
GO:0051702	GO:0051702	biological process involved in interaction with symbiont	4/72	94/18722	0.000472215	0.0108141	0.00813321	GAPDH/PPIB/HSPA8/HSPD1	4
GO:0009152	GO:0009152	purine ribonucleotide biosynthetic process	5/72	169/18722	0.000485081	0.0108141	0.00813321	PAICS/NME2/ATP5MC3/NME1/ENO1	5
GO:0042773	GO:0042773	ATP synthesis coupled electron transport	4/72	95/18722	0.00049155	0.0108141	0.00813321	COX7A2/NDUFS5/BID/CHCHD2	4
GO:0042775	GO:0042775	mitochondrial ATP synthesis coupled electron transport	4/72	95/18722	0.00049155	0.0108141	0.00813321	COX7A2/NDUFS5/BID/CHCHD2	4
GO:2001243	GO:2001243	negative regulation of intrinsic apoptotic signaling pathway	4/72	98/18722	0.000552935	0.0119774	0.00900814	CD44/MIF/BID/ENO1	4
GO:0000413	GO:0000413	protein peptidyl-prolyl isomerization	3/72	42/18722	0.000562189	0.0119934	0.00902013	FKBP11/PPIB/FKBP4	3
GO:0008630	GO:0008630	intrinsic apoptotic signaling pathway in response to DNA damage	4/72	99/18722	0.000574555	0.0120742	0.00908095	CD44/MIF/BID/BCL2A1	4
GO:0006458	GO:0006458	'de novo' protein folding	3/72	43/18722	0.000602692	0.0124793	0.00938557	HSPE1/HSPA8/HSPD1	3
GO:0048024	GO:0048024	regulation of mRNA splicing, via spliceosome	4/72	101/18722	0.000619586	0.0126431	0.00950883	NPM1/HSPA8/NCL/C1QBP	4
GO:0006228	GO:0006228	UTP biosynthetic process	2/72	10/18722	0.000643366	0.0129409	0.00973273	NME2/NME1	2
GO:0009260	GO:0009260	ribonucleotide biosynthetic process	5/72	182/18722	0.000679	0.0134652	0.0101271	PAICS/NME2/ATP5MC3/NME1/ENO1	5
GO:0006090	GO:0006090	pyruvate metabolic process	4/72	106/18722	0.000743046	0.0145307	0.0109284	GAPDH/VDAC1/ENO1/LDHA	4
GO:0006183	GO:0006183	GTP biosynthetic process	2/72	11/18722	0.000784381	0.0149244	0.0112246	NME2/NME1	2
GO:0045793	GO:0045793	positive regulation of cell size	2/72	11/18722	0.000784381	0.0149244	0.0112246	HSP90AB1/CDK4	2
GO:0033138	GO:0033138	positive regulation of peptidyl-serine phosphorylation	4/72	108/18722	0.000796978	0.0149619	0.0112528	CD44/MIF/HSP90AB1/HSP90AA1	4
GO:0046390	GO:0046390	ribose phosphate biosynthetic process	5/72	190/18722	0.000824155	0.0150237	0.0112992	PAICS/NME2/ATP5MC3/NME1/ENO1	5
GO:0097193	GO:0097193	intrinsic apoptotic signaling pathway	6/72	288/18722	0.000839398	0.0150237	0.0112992	CD44/MIF/EIF5A/BID/ENO1/BCL2A1	6
GO:1903311	GO:1903311	regulation of mRNA metabolic process	6/72	288/18722	0.000839398	0.0150237	0.0112992	SERBP1/NPM1/YBX1/HSPA8/NCL/C1QBP	6
GO:0006164	GO:0006164	purine nucleotide biosynthetic process	5/72	191/18722	0.000843806	0.0150237	0.0112992	PAICS/NME2/ATP5MC3/NME1/ENO1	5
GO:0009408	GO:0009408	response to heat	4/72	110/18722	0.000853619	0.0150237	0.0112992	DNAJA2/HSP90AB1/HSP90AA1/HSPD1	4
GO:0006620	GO:0006620	posttranslational protein targeting to endoplasmic reticulum membrane	2/72	12/18722	0.000938916	0.0161219	0.0121252	SEC61G/SEC61B	2
GO:0046051	GO:0046051	UTP metabolic process	2/72	12/18722	0.000938916	0.0161219	0.0121252	NME2/NME1	2
GO:0022904	GO:0022904	respiratory electron transport chain	4/72	114/18722	0.000975327	0.0165453	0.0124436	COX7A2/NDUFS5/BID/CHCHD2	4
GO:0072522	GO:0072522	purine-containing compound biosynthetic process	5/72	200/18722	0.00103679	0.0173786	0.0130703	PAICS/NME2/ATP5MC3/NME1/ENO1	5
GO:0044794	GO:0044794	positive regulation by host of viral process	2/72	13/18722	0.00110687	0.0181218	0.0136293	PPIB/HSPA8	2
GO:1902947	GO:1902947	regulation of tau-protein kinase activity	2/72	13/18722	0.00110687	0.0181218	0.0136293	HSP90AB1/HSP90AA1	2
GO:0000054	GO:0000054	ribosomal subunit export from nucleus	2/72	14/18722	0.00128814	0.0199308	0.0149898	NPM1/RAN	2
GO:0006241	GO:0006241	CTP biosynthetic process	2/72	14/18722	0.00128814	0.0199308	0.0149898	NME2/NME1	2
GO:0033750	GO:0033750	ribosome localization	2/72	14/18722	0.00128814	0.0199308	0.0149898	NPM1/RAN	2
GO:1900037	GO:1900037	regulation of cellular response to hypoxia	2/72	14/18722	0.00128814	0.0199308	0.0149898	CHCHD2/ENO1	2
GO:1902166	GO:1902166	negative regulation of intrinsic apoptotic signaling pathway in response to DNA damage by p53 class mediator	2/72	14/18722	0.00128814	0.0199308	0.0149898	CD44/MIF	2
GO:0008380	GO:0008380	RNA splicing	7/72	434/18722	0.00137997	0.0206686	0.0155447	SNRPF/NPM1/PRMT1/YBX1/HSPA8/NCL/C1QBP	7
GO:0018208	GO:0018208	peptidyl-proline modification	3/72	58/18722	0.00144602	0.0206686	0.0155447	FKBP11/PPIB/FKBP4	3
GO:0032481	GO:0032481	positive regulation of type I interferon production	3/72	58/18722	0.00144602	0.0206686	0.0155447	GAPDH/HSP90AA1/HSPD1	3
GO:0006268	GO:0006268	DNA unwinding involved in DNA replication	2/72	15/18722	0.00148262	0.0206686	0.0155447	HMGA1/MCM7	2
GO:0009209	GO:0009209	pyrimidine ribonucleoside triphosphate biosynthetic process	2/72	15/18722	0.00148262	0.0206686	0.0155447	NME2/NME1	2
GO:0043518	GO:0043518	negative regulation of DNA damage response, signal transduction by p53 class mediator	2/72	15/18722	0.00148262	0.0206686	0.0155447	CD44/MIF	2
GO:0071428	GO:0071428	rRNA-containing ribonucleoprotein complex export from nucleus	2/72	15/18722	0.00148262	0.0206686	0.0155447	NPM1/RAN	2
GO:0098760	GO:0098760	response to interleukin-7	2/72	15/18722	0.00148262	0.0206686	0.0155447	YBX1/HSPD1	2
GO:0098761	GO:0098761	cellular response to interleukin-7	2/72	15/18722	0.00148262	0.0206686	0.0155447	YBX1/HSPD1	2
GO:1904874	GO:1904874	positive regulation of telomerase RNA localization to Cajal body	2/72	15/18722	0.00148262	0.0206686	0.0155447	NHP2/CCT5	2
GO:2001020	GO:2001020	regulation of response to DNA damage stimulus	5/72	219/18722	0.00154974	0.0213924	0.0160891	CD44/UBE2N/MIF/NPM1/BID	5
GO:0000723	GO:0000723	telomere maintenance	4/72	131/18722	0.00163066	0.0216347	0.0162713	HSP90AB1/NHP2/HSP90AA1/CCT5	4
GO:0015931	GO:0015931	nucleobase-containing compound transport	5/72	222/18722	0.00164521	0.0216347	0.0162713	SLBP/NPM1/YBX1/EIF5A/RAN	5
GO:0090342	GO:0090342	regulation of cell aging	3/72	61/18722	0.00167278	0.0216347	0.0162713	MIF/YBX1/HMGA1	3
GO:0007569	GO:0007569	cell aging	4/72	132/18722	0.00167678	0.0216347	0.0162713	MIF/NPM1/YBX1/HMGA1	4
GO:0046036	GO:0046036	CTP metabolic process	2/72	16/18722	0.00169021	0.0216347	0.0162713	NME2/NME1	2
GO:0061684	GO:0061684	chaperone-mediated autophagy	2/72	16/18722	0.00169021	0.0216347	0.0162713	HSP90AA1/HSPA8	2
GO:1902165	GO:1902165	regulation of intrinsic apoptotic signaling pathway in response to DNA damage by p53 class mediator	2/72	16/18722	0.00169021	0.0216347	0.0162713	CD44/MIF	2
GO:1902570	GO:1902570	protein localization to nucleolus	2/72	16/18722	0.00169021	0.0216347	0.0162713	NPM1/RAN	2
GO:0006364	GO:0006364	rRNA processing	5/72	225/18722	0.00174494	0.0221341	0.0166469	PA2G4/DDX21/NHP2/EBNA1BP2/NPM3	5
GO:1904589	GO:1904589	regulation of protein import	3/72	63/18722	0.00183562	0.0230764	0.0173556	HSP90AB1/RAN/HSPA8	3
GO:0045727	GO:0045727	positive regulation of translation	4/72	136/18722	0.00187036	0.0231006	0.0173738	NPM1/EIF5A/CDK4/C1QBP	4
GO:1900180	GO:1900180	regulation of protein localization to nucleus	4/72	136/18722	0.00187036	0.0231006	0.0173738	NPM1/HSP90AB1/RAN/CCT5	4
GO:0070542	GO:0070542	response to fatty acid	3/72	64/18722	0.00192062	0.0233179	0.0175372	NME2/CDK4/NME1	3
GO:0050684	GO:0050684	regulation of mRNA processing	4/72	137/18722	0.00192107	0.0233179	0.0175372	NPM1/HSPA8/NCL/C1QBP	4
GO:2000573	GO:2000573	positive regulation of DNA biosynthetic process	3/72	66/18722	0.0020979	0.0250057	0.0188066	HSP90AB1/HSP90AA1/CCT5	3
GO:0006119	GO:0006119	oxidative phosphorylation	4/72	141/18722	0.00213348	0.0250057	0.0188066	COX7A2/NDUFS5/BID/CHCHD2	4
GO:0009208	GO:0009208	pyrimidine ribonucleoside triphosphate metabolic process	2/72	18/18722	0.00214434	0.0250057	0.0188066	NME2/NME1	2
GO:1904872	GO:1904872	regulation of telomerase RNA localization to Cajal body	2/72	18/18722	0.00214434	0.0250057	0.0188066	NHP2/CCT5	2
GO:0016072	GO:0016072	rRNA metabolic process	5/72	236/18722	0.00214893	0.0250057	0.0188066	PA2G4/DDX21/NHP2/EBNA1BP2/NPM3	5
GO:0033135	GO:0033135	regulation of peptidyl-serine phosphorylation	4/72	144/18722	0.00230306	0.0258927	0.0194737	CD44/MIF/HSP90AB1/HSP90AA1	4
GO:0034605	GO:0034605	cellular response to heat	3/72	69/18722	0.00238236	0.0258927	0.0194737	HSP90AB1/HSP90AA1/HSPD1	3
GO:0009148	GO:0009148	pyrimidine nucleoside triphosphate biosynthetic process	2/72	19/18722	0.00239066	0.0258927	0.0194737	NME2/NME1	2
GO:0009223	GO:0009223	pyrimidine deoxyribonucleotide catabolic process	2/72	19/18722	0.00239066	0.0258927	0.0194737	UNG/DCTPP1	2
GO:0044827	GO:0044827	modulation by host of viral genome replication	2/72	19/18722	0.00239066	0.0258927	0.0194737	PPIB/HSPA8	2
GO:0090670	GO:0090670	RNA localization to Cajal body	2/72	19/18722	0.00239066	0.0258927	0.0194737	NHP2/CCT5	2
GO:0090671	GO:0090671	telomerase RNA localization to Cajal body	2/72	19/18722	0.00239066	0.0258927	0.0194737	NHP2/CCT5	2
GO:0090672	GO:0090672	telomerase RNA localization	2/72	19/18722	0.00239066	0.0258927	0.0194737	NHP2/CCT5	2
GO:0090685	GO:0090685	RNA localization to nucleus	2/72	19/18722	0.00239066	0.0258927	0.0194737	NHP2/CCT5	2
GO:0043484	GO:0043484	regulation of RNA splicing	4/72	148/18722	0.00254333	0.027336	0.0205592	NPM1/HSPA8/NCL/C1QBP	4
GO:0048025	GO:0048025	negative regulation of mRNA splicing, via spliceosome	2/72	20/18722	0.0026497	0.0282635	0.0212568	NPM1/C1QBP	2
GO:0030330	GO:0030330	DNA damage response, signal transduction by p53 class mediator	3/72	72/18722	0.00268962	0.0284736	0.0214148	CD44/MIF/NPM1	3
GO:0006091	GO:0006091	generation of precursor metabolites and energy	7/72	490/18722	0.00273865	0.0287762	0.0216424	GAPDH/COX7A2/NDUFS5/BID/CHCHD2/ENO1/LDHA	7
GO:0006244	GO:0006244	pyrimidine nucleotide catabolic process	2/72	21/18722	0.00292135	0.0302446	0.0227467	UNG/DCTPP1	2
GO:1902254	GO:1902254	negative regulation of intrinsic apoptotic signaling pathway by p53 class mediator	2/72	21/18722	0.00292135	0.0302446	0.0227467	CD44/MIF	2
GO:0009165	GO:0009165	nucleotide biosynthetic process	5/72	254/18722	0.00295166	0.0303353	0.022815	PAICS/NME2/ATP5MC3/NME1/ENO1	5
GO:1901293	GO:1901293	nucleoside phosphate biosynthetic process	5/72	256/18722	0.0030526	0.0311454	0.0234242	PAICS/NME2/ATP5MC3/NME1/ENO1	5
GO:0072332	GO:0072332	intrinsic apoptotic signaling pathway by p53 class mediator	3/72	76/18722	0.00313581	0.0317642	0.0238896	CD44/MIF/EIF5A	3
GO:0009220	GO:0009220	pyrimidine ribonucleotide biosynthetic process	2/72	22/18722	0.00320552	0.0320097	0.0240743	NME2/NME1	2
GO:0048026	GO:0048026	positive regulation of mRNA splicing, via spliceosome	2/72	22/18722	0.00320552	0.0320097	0.0240743	HSPA8/NCL	2
GO:0090150	GO:0090150	establishment of protein localization to membrane	5/72	260/18722	0.00326193	0.0323437	0.0243255	SEC61G/HSP90AA1/SEC61B/BID/TIMM13	5
GO:0032200	GO:0032200	telomere organization	4/72	159/18722	0.00329195	0.032413	0.0243776	HSP90AB1/NHP2/HSP90AA1/CCT5	4
GO:0006919	GO:0006919	activation of cysteine-type endopeptidase activity involved in apoptotic process	3/72	78/18722	0.00337492	0.0329993	0.0248185	HSPE1/BID/HSPD1	3
GO:0034250	GO:0034250	positive regulation of cellular amide metabolic process	4/72	162/18722	0.00351958	0.0341763	0.0257038	NPM1/EIF5A/CDK4/C1QBP	4
GO:0072331	GO:0072331	signal transduction by p53 class mediator	4/72	163/18722	0.00359778	0.0346964	0.0260949	CD44/MIF/NPM1/EIF5A	4
GO:0006096	GO:0006096	glycolytic process	3/72	81/18722	0.00375406	0.0357143	0.0268605	GAPDH/ENO1/LDHA	3
GO:2001021	GO:2001021	negative regulation of response to DNA damage stimulus	3/72	81/18722	0.00375406	0.0357143	0.0268605	CD44/MIF/BID	3
GO:0009219	GO:0009219	pyrimidine deoxyribonucleotide metabolic process	2/72	24/18722	0.003811	0.0360127	0.0270849	UNG/DCTPP1	2
GO:0006757	GO:0006757	ATP generation from ADP	3/72	82/18722	0.00388597	0.0364763	0.0274336	GAPDH/ENO1/LDHA	3
GO:0033119	GO:0033119	negative regulation of RNA splicing	2/72	25/18722	0.00413213	0.0382663	0.0287798	NPM1/C1QBP	2
GO:0051204	GO:0051204	protein insertion into mitochondrial membrane	2/72	25/18722	0.00413213	0.0382663	0.0287798	HSP90AA1/TIMM13	2
GO:0098586	GO:0098586	cellular response to virus	3/72	84/18722	0.0041582	0.0382663	0.0287798	HSP90AA1/EIF5A/C1QBP	3
GO:0042770	GO:0042770	signal transduction in response to DNA damage	4/72	172/18722	0.0043554	0.0398208	0.0299489	CD44/MIF/NPM1/BID	4
GO:0022900	GO:0022900	electron transport chain	4/72	175/18722	0.00463012	0.0420594	0.0316326	COX7A2/NDUFS5/BID/CHCHD2	4
GO:0009266	GO:0009266	response to temperature stimulus	4/72	178/18722	0.0049163	0.0443728	0.0333725	DNAJA2/HSP90AB1/HSP90AA1/HSPD1	4
GO:0010950	GO:0010950	positive regulation of endopeptidase activity	4/72	179/18722	0.00501428	0.0446612	0.0335894	HSPE1/PSME2/BID/HSPD1	4
GO:0045638	GO:0045638	negative regulation of myeloid cell differentiation	3/72	90/18722	0.00504342	0.0446612	0.0335894	PRMT1/NME2/NME1	3
GO:0046031	GO:0046031	ADP metabolic process	3/72	90/18722	0.00504342	0.0446612	0.0335894	GAPDH/ENO1/LDHA	3
GO:0071897	GO:0071897	DNA biosynthetic process	4/72	180/18722	0.00511356	0.0449809	0.0338299	HSP90AB1/NHP2/HSP90AA1/CCT5	4
GO:0090344	GO:0090344	negative regulation of cell aging	2/72	28/18722	0.0051679	0.0449809	0.0338299	MIF/YBX1	2
GO:0044403	GO:0044403	biological process involved in symbiotic interaction	5/72	290/18722	0.00517536	0.0449809	0.0338299	GAPDH/HSP90AB1/PPIB/HSPA8/HSPD1	5
GO:1903312	GO:1903312	negative regulation of mRNA metabolic process	3/72	92/18722	0.00536177	0.0463152	0.0348333	NPM1/YBX1/C1QBP	3
GO:0009218	GO:0009218	pyrimidine ribonucleotide metabolic process	2/72	29/18722	0.00553697	0.0472488	0.0355355	NME2/NME1	2
GO:0050686	GO:0050686	negative regulation of mRNA processing	2/72	29/18722	0.00553697	0.0472488	0.0355355	NPM1/C1QBP	2
GO:0032479	GO:0032479	regulation of type I interferon production	3/72	95/18722	0.00586155	0.0481633	0.0362233	GAPDH/HSP90AA1/HSPD1	3
GO:0032606	GO:0032606	type I interferon production	3/72	95/18722	0.00586155	0.0481633	0.0362233	GAPDH/HSP90AA1/HSPD1	3
GO:0006221	GO:0006221	pyrimidine nucleotide biosynthetic process	2/72	30/18722	0.00591779	0.0481633	0.0362233	NME2/NME1	2
GO:0009264	GO:0009264	deoxyribonucleotide catabolic process	2/72	30/18722	0.00591779	0.0481633	0.0362233	UNG/DCTPP1	2
GO:0019674	GO:0019674	NAD metabolic process	2/72	30/18722	0.00591779	0.0481633	0.0362233	ENO1/LDHA	2
GO:0044788	GO:0044788	modulation by host of viral process	2/72	30/18722	0.00591779	0.0481633	0.0362233	PPIB/HSPA8	2
GO:0090151	GO:0090151	establishment of protein localization to mitochondrial membrane	2/72	30/18722	0.00591779	0.0481633	0.0362233	HSP90AA1/TIMM13	2
GO:1902751	GO:1902751	positive regulation of cell cycle G2/M phase transition	2/72	30/18722	0.00591779	0.0481633	0.0362233	NPM1/CDK4	2
GO:0009060	GO:0009060	aerobic respiration	4/72	189/18722	0.00606707	0.0490945	0.0369236	COX7A2/NDUFS5/BID/CHCHD2	4
GO:0001516	GO:0001516	prostaglandin biosynthetic process	2/72	31/18722	0.00631026	0.0496923	0.0373732	MIF/FABP5	2
GO:0046386	GO:0046386	deoxyribose phosphate catabolic process	2/72	31/18722	0.00631026	0.0496923	0.0373732	UNG/DCTPP1	2
GO:0046457	GO:0046457	prostanoid biosynthetic process	2/72	31/18722	0.00631026	0.0496923	0.0373732	MIF/FABP5	2
GO:1901797	GO:1901797	negative regulation of signal transduction by p53 class mediator	2/72	31/18722	0.00631026	0.0496923	0.0373732	CD44/MIF	2
GO:0052548	GO:0052548	regulation of endopeptidase activity	6/72	432/18722	0.00631742	0.0496923	0.0373732	CD44/GAPDH/HSPE1/PSME2/BID/HSPD1	6
