# Supplementary material for: Single-cell landscape of primary central nervous system diffuse large B-cell lymphoma
Source: Cell Discov. 2023 Jun 12;9:55. doi: 10.1038/s41421-023-00559-7 (PMC10261103; doi:10.1038/s41421-023-00559-7)
Supplement: Supplementary file 5 — STable 4 [file 41421_2023_559_MOESM5_ESM.xlsx]

## Sheet: Table S4
Table S4. Overview of samples in 4 scRNA-seq datasets for integrative analysis in this study
Sample	Source	Diagnosis	Tissue type	Cancer type
pcnsl_P73	This work	PCNSL	Lymphoma	PCNS DLBCL
pcnsl_P124		PCNSL	Lymphoma	PCNS DLBCL
pcnsl_P145		PCNSL	Lymphoma	PCNS DLBCL
pcnsl_P182		PCNSL	Lymphoma	PCNS DLBCL
pcnsl_P201		PCNSL	Lymphoma	PCNS DLBCL
pcnsl_P202		PCNSL	Lymphoma	PCNS DLBCL
pcnsl_P203		PCNSL	Lymphoma	PCNS DLBCL
pcnsl_P205		PCNSL	Lymphoma	PCNS DLBCL
Steen_DLBCL002	Steen et al.	ABC DLBCL	Lymphoma	ABC DLBCL
Steen_DLBCL007		GCB DLBCL	Lymphoma	GCB DLBCL
Steen_DLBCL008		ABC DLBCL	Lymphoma	ABC DLBCL
Steen_DLBCL111		ABC DLBCL	Lymphoma	ABC DLBCL
Steen_FL1		FL	Lymphoma	FL
Steen_FL2		FL	Lymphoma	FL
Steen_FL3		tFL	Lymphoma	FL
Steen_T2		Normal	Tonsil	Normal
Roider_DLBCL1	Roider et al.	GCB DLBCL	Lymphoma	GCB DLBCL
Roider_DLBCL2		GCB DLBCL	Lymphoma	GCB DLBCL
Roider_DLBCL3		ABC DLBCL	Lymphoma	ABC DLBCL
Roider_FL1		FL	Lymphoma	FL
Roider_FL2		FL	Lymphoma	FL
Roider_FL3		FL	Lymphoma	FL
Roider_FL4		FL	Lymphoma	FL
Roider_tFL1		GCB DLBCL	Lymphoma	GCB DLBCL
Roider_tFL2		GCB DLBCL	Lymphoma	GCB DLBCL
Roider_rLN1		Normal	reactive non-malignant lymph node	Normal
Roider_rLN2		Normal	reactive non-malignant lymph node	Normal
Roider_rLN3		Normal	reactive non-malignant lymph node	Normal
Zhang_FL1018FL	Zhang et al.	FL	Lymphoma	FL
Zhang_FL1018GCB DLBCL		GCB DLBCL	Lymphoma	GCB DLBCL
Zhang_FL2001FL		FL	Lymphoma	FL
Zhang_FL2001progressed_FL		progressed_FL	Lymphoma	FL
