# Supplementary material for: Single-cell landscape of primary central nervous system diffuse large B-cell lymphoma
Source: Cell Discov. 2023 Jun 12;9:55. doi: 10.1038/s41421-023-00559-7 (PMC10261103; doi:10.1038/s41421-023-00559-7)
Supplement: Supplementary file 6 — STable 5 [file 41421_2023_559_MOESM6_ESM.xlsx]

## Sheet: Table S5
Table S5. Composition of clonality trees
	P73				P124				P145				P182
branch	proportion	node name		branch	proportion	node name		branch	proportion	node name		branch	proportion	node name
1	0			1	0			1	0			1	0
1.1	0	B		1.1	0	B		1.1	0	B		1.1	0	B
1.1.1	0	C		1.1.1	0	C		1.1.1	0	C		1.1.1	0	C
1.1.1.1	19.7848	D		1.1.1.1	47.2747	D		1.1.1.1	57.6271	D		1.1.1.1	9.04685	D
1.1.1.2	7.45033	E		1.1.1.2	31.5907	E		1.1.1.2	4.33145	E		1.1.1.2	0.0201939	E
1.1.2	0	F		1.1.2	0	F		1.1.2	0	F		1.1.2	0	F
1.1.2.1	55.7947	G		1.1.2.1	13.2369	G		1.1.2.1	12.806	G		1.1.2.1	50.7674	G
1.1.2.2	10.4305	H		1.1.2.2	0.778643	H		1.1.2.2	9.4162	H		1.1.2.2	18.3562	H
1.2	0	I		1.2	0	I		1.2	0	I		1.2	0	I
1.2.1	0	J		1.2.1	0	J		1.2.1	0	J		1.2.1	0	J
1.2.1.1	1.15894	K		1.2.1.1	3.33704	K		1.2.1.1	10.3578	K		1.2.1.1	2.46365	K
1.2.1.2	0.165563	L		1.2.1.2	0.333704	L		1.2.1.2	4.7081	L		1.2.1.2	2.05977	L
1.2.2	0	M		1.2.2	0	M		1.2.2	0.753296	M		1.2.2	0	M
1.2.2.1	4.38742	O		1.2.2.1	2.66963	O						1.2.2.1	13.5501	O
1.2.2.2	0.827815	P		1.2.2.2	0.778643	P						1.2.2.2	3.73586	P
	P201				P202				P203				P205
branch	proportion	node name		branch	proportion	node name		branch	proportion	node name		branch	proportion	node name
1	0			1	0			1	0			1	0
1.1	0	B		1.1	0	B		1.1	0	B		1.1	0	B
1.1.1	0	C		1.1.1	0	C		1.1.1	0	C		1.1.1	0	C
1.1.1.1	69.0986	D		1.1.1.1	19.8817	D		1.1.1.1	7.12401	D		1.1.1.1	52.7647	D
1.1.1.2	19.8262	E		1.1.1.2	25	E		1.1.1.2	3.95778	E		1.1.1.2	4.97214	E
1.1.2	0	F		1.1.2	0	F		1.1.2	0	F		1.1.2	0	F
1.1.2.1	6.24495	G		1.1.2.1	14.4379	G		1.1.2.1	4.22164	G		1.1.2.1	36.3052	G
1.1.2.2	1.85934	H		1.1.2.2	28.9349	H		1.1.2.2	0.791557	H		1.1.2.2	3.00043	H
1.2	0	I		1.2	0	I		1.2	0	I		1.2	0	I
1.2.1	0	J		1.2.1	0	J		1.2.1	0	J		1.2.1	0	J
1.2.1.1	0.727567	K		1.2.1.1	5.4142	K		1.2.1.1	62.2691	K		1.2.1.1	1.20017	K
1.2.1.2	0.808407	L		1.2.1.2	2.36686	L		1.2.1.2	13.1926	L		1.2.1.2	1.02872	L
1.2.2	0	M		1.2.2	0	M		1.2.2	0	M		1.2.2	0.728676	M
1.2.2.1	0.970089	O		1.2.2.1	1.4497	O		1.2.2.1	5.5409	O
1.2.2.2	0.464834	P		1.2.2.2	2.51479	P		1.2.2.2	2.90237	P
